# Supplementary material for: A joint analysis using exome and transcriptome data identifiescandidate polymorphisms and genes involved with umbilical hernia in pigs
Source: BMC Genomics. 2021 Nov 13;22:818. doi: 10.1186/s12864-021-08138-4 (PMC8590244; doi:10.1186/s12864-021-08138-4)
Supplement: Supplementary file 1 — Additional file 1: Table S1. Variants (SNPs and InDels) identified in the whole-exome and RNA sequencing that differed between normal and umbilical hernia-affected pigs, and their respective genotypes. Table S2. Total number of variants (SNPs and InDels) identified in the whole-exome sequencing that differed between normal and umbilical hernia-affected pigs and its annotation and consequence predicted with the VEP tool. Table S3. Total number of variants (SNPs and InDels) identified in the transcriptome analysis that differed between normal and umbilical hernia-affected pigs and its annotation and consequence predicted with the VEP tool. Table S4. Polymorphisms and genes associated to umbilical hernia in pigs annotated in the exome and transcriptome analyses. Table S5. GO biological process enriched in the DAVID (A) and Panther (B) databases based on the candidate genes identified for umbilical hernia through the analyses of the whole exome and RNA sequencing data. Fig. S1. Electropherogram of all five variants chosen to be validated with Sanger methodology [file 12864_2021_8138_MOESM1_ESM.xlsx]

## Sheet: Table_S1
Table S1: Variants (SNPs and InDels) identified in the whole-exome and RNA sequencing that differed between normal and umbilical hernia-affected pigs, and their respective genotypes.
Chromosome	Position	Alelle (Ref)	Allele (alt)	Normal group genotypes	UH-affected group genotypes
Exome
2	7592249	G	GA	GA/GA	G/GA
2	7592295	C	CG	C/C	C/CG
3	15942680	G	C	G/C	G/G
3	15953792	C	A	C/A	C/C
3	16078557	G	A	G/A	G/G
3	16382428	A	G	A/G	A/A
3	16382619	T	C	T/C	T/T
3	16383763	A	G	A/G	A/A
3	16384043	C	T	C/T	C/C
3	16384540	A	G	A/G	A/A
3	16384634	C	G	C/G	C/C
3	16384658	T	C	T/C	T/T
3	16385181	G	C	G/C	G/G
3	16385215	G	GCC	G/GCC	G/G
3	16385727	G	A	G/A	G/G
3	16844063	GC	G	GC/G	GC/GC
3	16847861	T	C	T/C	T/T
3	16851119	A	G	A/G	A/A
3	16852667	C	T	C/T	C/C
3	16855237	A	C	A/C	A/A
3	16958038	T	C	T/C	T/T
3	16958150	G	A	G/A	G/G
3	16958979	A	G	A/G	A/A
3	16959068	C	T	C/T	C/C
3	16959239	A	G	A/G	A/A
3	16959265	T	C	T/C	T/T
3	16959434	G	A	G/A	G/G
3	16959634	T	C	T/C	T/T
3	16960465	T	G	T/G	T/T
3	16960493	A	G	A/G	A/A
3	16960969	C	A	C/A	C/C
3	16961030	G	A	G/A	G/G
3	16961219	T	C	T/C	T/T
3	16964045	T	A	T/A	T/T
3	16964916	G	C	G/C	G/G
3	16970816	A	G	A/G	A/A
3	16970819	C	T	C/T	C/C
3	16971089	T	C	T/C	T/T
3	16971295	T	A	T/A	T/T
3	17001571	ATTTG	A	ATTTG/A	ATTTG/ATTTG
3	17033960	T	C	T/C	T/T
3	17033997	G	A	G/A	G/G
3	17034051	A	T	A/T	A/A
3	17034234	A	G	A/G	A/A
3	17034293	T	C	T/C	T/T
3	17034405	C	T	C/T	C/C
3	17034426	G	A	G/A	G/G
3	17034534	A	G	A/G	A/A
3	17034589	C	T	C/T	C/C
3	17034658	C	T	C/T	C/C
3	17244108	C	T	C/T	C/C
3	17246305	G	A	G/A	G/G
3	17254444	C	T	C/T	C/C
3	17399455	A	G	A/G	A/A
3	17399477	C	T	C/T	C/C
3	17430228	T	C	T/C	T/T
3	17458409	C	T	C/T	C/C
3	17458467	C	T	C/T	C/C
3	17459844	A	G	A/G	A/A
3	17460656	C	T	C/T	C/C
3	17466842	A	G	A/G	A/A
3	17466860	T	C	T/C	T/T
3	17468216	T	C	T/C	T/T
3	17468302	T	C	T/C	T/T
3	17479170	A	G	A/G	A/A
3	17491423	G	A	G/A	G/G
3	17610468	T	C	T/C	T/T
3	17613531	T	C	T/C	T/T
3	17617319	CAGAA	C	CAGAA/C	CAGAA/CAGAA
3	17618533	G	T	G/T	G/G
3	17628688	T	G	T/G	T/T
3	17631027	C	A	C/A	C/C
3	17636757	A	C	A/C	A/A
3	17639370	G	A	G/A	G/G
3	17640590	T	C	T/C	T/T
3	125492648	TA	T	TA/T	TA/TA
4	89321959	T	TA	T/TA	T/T
5	17363869	T	C	T/T	T/C
5	17364441	G	A	G/G	G/A
6	80824380	T	G	G/G	T/G
6	80824416	T	C	C/C	T/C
6	80824455	A	G	G/G	A/G
6	80826802	C	T	T/T	C/T
6	80837841	T	C	C/C	T/C
6	80842615	T	C	C/C	T/C
6	80842862	G	GA	GA/GA	G/GA
6	80843265	A	G	G/G	A/G
6	80843336	C	T	T/T	C/T
6	80843363	A	G	G/G	A/G
6	80843833	T	C	C/C	T/C
6	80843991	G	T	T/T	G/T
6	80844018	A	G	G/G	A/G
6	80897035	A	C	C/C	A/C
6	81000551	T	C	C/C	T/C
6	81571496	G	A	A/A	G/A
6	81681049	C	T	T/T	C/T
6	81681123	C	T	T/T	C/T
7	96619078	C	T	C/T	C/C
8	6157581	T	C	T/T	T/C
8	6157582	A	C	A/A	A/C
8	125121160	G	GA	G/GA	GA/GA
9	49630761	C	T	C/C	C/T
9	91159430	GA	G	GA/G	GA/GA
10	8836715	G	A	G/A	G/G
12	38026003	G	A	G/G	G/A
12	38129509	T	C	T/T	T/C
12	38624687	G	A	G/G	G/A
12	38624714	G	A	G/G	G/A
12	55097665	A	C	A/A	A/C
12	55099832	T	A	T/T	T/A
12	55146905	T	G	T/T	T/G
12	55152605	A	C	A/A	A/C
12	55205557	T	C	T/T	T/C
12	55267170	G	C	G/G	G/C
12	55372418	CGG	C	CGG/CGG	CGG/C
12	55438152	ATCG	A	ATCG/ATCG	ATCG/A
13	12410437	T	C	T/C	C/C
15	50299014	C	T	C/T	T/T
AEMK02000146.1	37905	G	T	G/T	T/T
RNA-Seq
3	16078557	G	A	G/A	G/G
3	16383454	C	G	C/G	C/C
3	16383470	G	A	G/A	G/G
3	16384043	C	T	C/T	C/C
3	16384658	T	C	T/C	T/T
3	16385727	G	A	G/A	G/G
3	16844063	GC	G	GC/G	GC/GC
3	16851119	A	G	A/G	A/A
3	16855237	A	C	A/C	A/A
3	16964045	T	A	T/A	T/T
3	16971089	T	C	T/C	T/T
3	17082026	C	T	C/T	C/C
3	17244108	C	T	C/T	C/C
3	17246305	G	A	G/A	G/G
3	17254444	C	T	C/T	C/C
3	17399455	A	G	A/G	A/A
3	17399477	C	T	C/T	C/C
3	17459844	A	G	A/G	A/A
3	17460060	G	C	G/C	G/G
3	17460656	C	T	C/T	C/C
3	17461694	C	T	C/T	C/C
3	17466691	G	A	G/A	G/G
3	17466745	C	T	C/T	C/C
3	17468216	T	C	T/C	T/T
3	17468302	T	C	T/C	T/T
3	17491423	G	A	G/A	G/G
3	17491763	C	A	C/A	C/C
3	17610468	T	C	T/C	T/T
3	17612980	C	T	C/T	C/C
3	17613531	T	C	T/C	T/T
3	17617319	CAGAA	C	CAGAA/C	CAGAA/CAGAA
3	17618533	G	T	G/T	G/G
3	17628688	T	G	T/G	T/T
6	80824380	T	G	G/G	T/G
6	80824416	T	C	C/C	T/C
6	80837841	T	C	C/C	T/C
6	80842615	T	C	C/C	T/C
6	80843265	A	G	G/G	A/G
6	80843336	C	T	T/T	C/T
6	81571496	G	A	A/A	G/A
6	82481037	T	TA	TA/TA	T/TA
12	38129509	T	C	T/T	T/C
12	38624687	G	A	G/G	G/A
12	38624714	G	A	G/G	G/A
13	50397619	C	CT	C/CT	C/C
18	11660822	G	A	G/A	G/G

## Sheet: Table_S2
Table S2: Total number of variants (SNPs and InDels) identified in the whole-exome sequencing that differed between normal and umbilical hernia-affected pigs and its annotation and consequence predicted with the VEP tool.
SNP name	Location	Allele	Consequence	IMPACT	SYMBOL	Gene	Feature_type	Feature	BIOTYPE	EXON	INTRON	HGVSc	HGVSp	cDNA_position	CDS_position	Protein_position	Amino_acids	Codons	Existing_variation	DISTANCE	STRAND	FLAGS	SYMBOL_SOURCE	HGNC_ID	MANE_SELECT	MANE_PLUS_CLINICAL	TSL	APPRIS	ENSP	SIFT	DOMAINS	CLIN_SIG	SOMATIC	PHENO	VAR_SYNONYMS	miRNA
rs332848504	10:8836715-8836715	A	non_coding_transcript_exon_variant	MODIFIER	-	ENSSSCG00000038539	Transcript	ENSSSCT00000049318.2	lncRNA	3/11	-	-	-	225	-	-	-	-	rs332848504	-	-1	-	-	-	-	-	-	-	-	-	-	-	-	-	-	-
rs335136145	12:38026003-38026003	A	missense_variant	MODERATE	MYO19	ENSSSCG00000017682	Transcript	ENSSSCT00000019246.3	protein_coding	21/26	-	-	-	2540	2032	678	P/S	Cct/Tct	rs335136145	-	-1	-	HGNC	HGNC:26234	-	-	-	A2	ENSSSCP00000018736	tolerated(0.36)	PROSITE_profiles:PS51456,PANTHER:PTHR13140,PANTHER:PTHR13140:SF289,SMART:SM00242,Superfamily:SSF52540,CDD:cd14880,MobiDB_lite:mobidb-lite	-	-	-	-	-
rs335136145	12:38026003-38026003	A	downstream_gene_variant	MODIFIER	-	ENSSSCG00000027233	Transcript	ENSSSCT00000028981.2	snoRNA	-	-	-	-	-	-	-	-	-	rs335136145	3626	1	-	-	-	-	-	-	-	-	-	-	-	-	-	-	-
rs335136145	12:38026003-38026003	A	3_prime_UTR_variant	MODIFIER	ZNHIT3	ENSSSCG00000023373	Transcript	ENSSSCT00000032517.3	protein_coding	6/6	-	-	-	3579	-	-	-	-	rs335136145	-	1	-	HGNC	HGNC:12309	-	-	-	P1	ENSSSCP00000021758	-	-	-	-	-	-	-
rs335136145	12:38026003-38026003	A	missense_variant	MODERATE	MYO19	ENSSSCG00000017682	Transcript	ENSSSCT00000038652.2	protein_coding	21/27	-	-	-	2396	2032	678	P/S	Cct/Tct	rs335136145	-	-1	-	HGNC	HGNC:26234	-	-	-	P5	ENSSSCP00000049018	tolerated(0.36)	PROSITE_profiles:PS51456,PANTHER:PTHR13140,PANTHER:PTHR13140:SF289,SMART:SM00242,Superfamily:SSF52540,CDD:cd14880,MobiDB_lite:mobidb-lite	-	-	-	-	-
rs335136145	12:38026003-38026003	A	3_prime_UTR_variant	MODIFIER	MYO19	ENSSSCG00000017682	Transcript	ENSSSCT00000041611.2	protein_coding	22/28	-	-	-	2714	-	-	-	-	rs335136145	-	-1	-	HGNC	HGNC:26234	-	-	-	-	ENSSSCP00000034083	-	-	-	-	-	-	-
rs335136145	12:38026003-38026003	A	missense_variant	MODERATE	MYO19	ENSSSCG00000017682	Transcript	ENSSSCT00000059449.2	protein_coding	18/23	-	-	-	2630	2128	710	P/S	Cct/Tct	rs335136145	-	-1	-	HGNC	HGNC:26234	-	-	-	A2	ENSSSCP00000052884	tolerated(0.32)	PROSITE_profiles:PS51456,PANTHER:PTHR13140,PANTHER:PTHR13140:SF289,SMART:SM00242,Superfamily:SSF52540,CDD:cd14880,MobiDB_lite:mobidb-lite	-	-	-	-	-
rs335136145	12:38026003-38026003	A	3_prime_UTR_variant	MODIFIER	MYO19	ENSSSCG00000017682	Transcript	ENSSSCT00000084648.1	protein_coding	16/22	-	-	-	3597	-	-	-	-	rs335136145	-	-1	-	HGNC	HGNC:26234	-	-	-	-	ENSSSCP00000064585	-	-	-	-	-	-	-
rs331463738	12:38129509-38129509	C	3_prime_UTR_variant	MODIFIER	DHRS11	ENSSSCG00000017690	Transcript	ENSSSCT00000019254.4	protein_coding	9/9	-	-	-	4574	-	-	-	-	rs331463738	-	1	-	EntrezGene	-	-	-	-	P5	ENSSSCP00000018744	-	-	-	-	-	-	-
rs331463738	12:38129509-38129509	C	intron_variant	MODIFIER	DHRS11	ENSSSCG00000017690	Transcript	ENSSSCT00000019255.4	protein_coding	-	4/4	-	-	-	-	-	-	-	rs331463738	-	1	-	EntrezGene	-	-	-	-	-	ENSSSCP00000018745	-	-	-	-	-	-	-
rs331463738	12:38129509-38129509	C	3_prime_UTR_variant	MODIFIER	DHRS11	ENSSSCG00000017690	Transcript	ENSSSCT00000070330.1	protein_coding	5/6	-	-	-	1611	-	-	-	-	rs331463738	-	1	-	EntrezGene	-	-	-	-	-	ENSSSCP00000070714	-	-	-	-	-	-	-
rs331463738	12:38129509-38129509	C	downstream_gene_variant	MODIFIER	DHRS11	ENSSSCG00000017690	Transcript	ENSSSCT00000079238.1	protein_coding	-	-	-	-	-	-	-	-	-	rs331463738	4085	1	-	EntrezGene	-	-	-	-	A2	ENSSSCP00000065168	-	-	-	-	-	-	-
rs340781986	12:38624687-38624687	A	synonymous_variant	LOW	ACACA	ENSSSCG00000017694	Transcript	ENSSSCT00000019259.4	protein_coding	43/53	-	-	-	5706	5706	1902	N	aaC/aaT	rs340781986	-	-1	-	HGNC	HGNC:84	-	-	-	-	ENSSSCP00000018749	-	Gene3D:3.90.226.10,Pfam:PF01039,PROSITE_profiles:PS50980,PANTHER:PTHR45728,PANTHER:PTHR45728:SF5,Superfamily:SSF52096	-	-	-	-	-
rs340781986	12:38624687-38624687	A	synonymous_variant	LOW	ACACA	ENSSSCG00000017694	Transcript	ENSSSCT00000042467.2	protein_coding	44/54	-	-	-	5731	5610	1870	N	aaC/aaT	rs340781986	-	-1	-	HGNC	HGNC:84	-	-	-	-	ENSSSCP00000053665	-	Gene3D:3.90.226.10,Pfam:PF01039,PROSITE_profiles:PS50980,PANTHER:PTHR45728,PANTHER:PTHR45728:SF5,Superfamily:SSF52096	-	-	-	-	-
rs340781986	12:38624687-38624687	A	synonymous_variant	LOW	ACACA	ENSSSCG00000017694	Transcript	ENSSSCT00000055904.2	protein_coding	46/57	-	-	-	6290	5745	1915	N	aaC/aaT	rs340781986	-	-1	-	HGNC	HGNC:84	-	-	-	P1	ENSSSCP00000047454	-	PROSITE_profiles:PS50980,PANTHER:PTHR45728,PANTHER:PTHR45728:SF5,Pfam:PF01039,Gene3D:3.90.226.10,Superfamily:SSF52096	-	-	-	-	-
rs340781986	12:38624687-38624687	A	synonymous_variant	LOW	ACACA	ENSSSCG00000017694	Transcript	ENSSSCT00000056594.2	protein_coding	45/56	-	-	-	6266	5721	1907	N	aaC/aaT	rs340781986	-	-1	-	HGNC	HGNC:84	-	-	-	-	ENSSSCP00000031813	-	Gene3D:3.90.226.10,Pfam:PF01039,Superfamily:SSF52096,PROSITE_profiles:PS50980,PANTHER:PTHR45728,PANTHER:PTHR45728:SF5	-	-	-	-	-
rs324236192	12:38624714-38624714	A	synonymous_variant	LOW	ACACA	ENSSSCG00000017694	Transcript	ENSSSCT00000019259.4	protein_coding	43/53	-	-	-	5679	5679	1893	L	ctC/ctT	rs324236192	-	-1	-	HGNC	HGNC:84	-	-	-	-	ENSSSCP00000018749	-	Gene3D:3.90.226.10,Pfam:PF01039,PROSITE_profiles:PS50980,PANTHER:PTHR45728,PANTHER:PTHR45728:SF5,Superfamily:SSF52096	-	-	-	-	-
rs324236192	12:38624714-38624714	A	synonymous_variant	LOW	ACACA	ENSSSCG00000017694	Transcript	ENSSSCT00000042467.2	protein_coding	44/54	-	-	-	5704	5583	1861	L	ctC/ctT	rs324236192	-	-1	-	HGNC	HGNC:84	-	-	-	-	ENSSSCP00000053665	-	Gene3D:3.90.226.10,Pfam:PF01039,PROSITE_profiles:PS50980,PANTHER:PTHR45728,PANTHER:PTHR45728:SF5,Superfamily:SSF52096	-	-	-	-	-
rs324236192	12:38624714-38624714	A	synonymous_variant	LOW	ACACA	ENSSSCG00000017694	Transcript	ENSSSCT00000055904.2	protein_coding	46/57	-	-	-	6263	5718	1906	L	ctC/ctT	rs324236192	-	-1	-	HGNC	HGNC:84	-	-	-	P1	ENSSSCP00000047454	-	PROSITE_profiles:PS50980,PANTHER:PTHR45728,PANTHER:PTHR45728:SF5,Pfam:PF01039,Gene3D:3.90.226.10,Superfamily:SSF52096	-	-	-	-	-
rs324236192	12:38624714-38624714	A	synonymous_variant	LOW	ACACA	ENSSSCG00000017694	Transcript	ENSSSCT00000056594.2	protein_coding	45/56	-	-	-	6239	5694	1898	L	ctC/ctT	rs324236192	-	-1	-	HGNC	HGNC:84	-	-	-	-	ENSSSCP00000031813	-	Gene3D:3.90.226.10,Pfam:PF01039,Superfamily:SSF52096,PROSITE_profiles:PS50980,PANTHER:PTHR45728,PANTHER:PTHR45728:SF5	-	-	-	-	-
rs324996684	12:55097665-55097665	C	synonymous_variant	LOW	MYH13	ENSSSCG00000024416	Transcript	ENSSSCT00000019595.4	protein_coding	5/39	-	-	-	633	606	202	T	acT/acG	rs324996684	-	-1	-	HGNC	HGNC:7571	-	-	-	P1	ENSSSCP00000019076	-	Gene3D:3.40.850.10,Pfam:PF00063,PROSITE_profiles:PS51456,PANTHER:PTHR45615,PANTHER:PTHR45615:SF5,SMART:SM00242,Superfamily:SSF52540,CDD:cd14923	-	-	-	-	-
rs341831793	12:55099832-55099832	A	intron_variant	MODIFIER	MYH13	ENSSSCG00000024416	Transcript	ENSSSCT00000019595.4	protein_coding	-	3/38	-	-	-	-	-	-	-	rs341831793	-	-1	-	HGNC	HGNC:7571	-	-	-	P1	ENSSSCP00000019076	-	-	-	-	-	-	-
new	12:55146905-55146905	G	missense_variant	MODERATE	MYH8	ENSSSCG00000018005	Transcript	ENSSSCT00000019599.4	protein_coding	22/40	-	-	-	2627	2627	876	N/T	aAc/aCc	-	-	-1	-	HGNC	HGNC:7578	-	-	-	-	ENSSSCP00000019080	tolerated(0.52)	PANTHER:PTHR45615:SF35,PANTHER:PTHR45615,Pfam:PF01576,Gene3D:1.20.5.1050,Superfamily:SSF90257,Coiled-coils_(Ncoils):Coil	-	-	-	-	-
new	12:55146905-55146905	G	missense_variant	MODERATE	MYH8	ENSSSCG00000018005	Transcript	ENSSSCT00000056000.2	protein_coding	23/40	-	-	-	3063	2747	916	N/T	aAc/aCc	-	-	-1	-	HGNC	HGNC:7578	-	-	-	P1	ENSSSCP00000045044	tolerated(0.5)	Gene3D:1.20.5.1050,Coiled-coils_(Ncoils):Coil,Pfam:PF01576,PANTHER:PTHR45615,PANTHER:PTHR45615:SF35,Superfamily:SSF90257	-	-	-	-	-
new	12:55146905-55146905	G	missense_variant	MODERATE	MYH8	ENSSSCG00000018005	Transcript	ENSSSCT00000074963.1	protein_coding	24/42	-	-	-	3425	2729	910	N/T	aAc/aCc	-	-	-1	-	HGNC	HGNC:7578	-	-	-	-	ENSSSCP00000065892	tolerated(0.49)	PANTHER:PTHR45615,PANTHER:PTHR45615:SF35,Pfam:PF01576,Gene3D:1.20.5.1050,Superfamily:SSF90257,Coiled-coils_(Ncoils):Coil	-	-	-	-	-
new	12:55146905-55146905	G	missense_variant	MODERATE	MYH8	ENSSSCG00000018005	Transcript	ENSSSCT00000079791.1	protein_coding	23/41	-	-	-	3039	2723	908	N/T	aAc/aCc	-	-	-1	-	HGNC	HGNC:7578	-	-	-	-	ENSSSCP00000067981	tolerated(0.53)	Gene3D:1.20.5.1050,Coiled-coils_(Ncoils):Coil,Pfam:PF01576,PANTHER:PTHR45615,PANTHER:PTHR45615:SF35,Superfamily:SSF90257	-	-	-	-	-
new	12:55146905-55146905	G	missense_variant	MODERATE	MYH8	ENSSSCG00000018005	Transcript	ENSSSCT00000085925.1	protein_coding	23/41	-	-	-	3443	2747	916	N/T	aAc/aCc	-	-	-1	-	HGNC	HGNC:7578	-	-	-	-	ENSSSCP00000061002	tolerated(0.52)	PANTHER:PTHR45615:SF35,PANTHER:PTHR45615,Gene3D:1.20.5.1050,Pfam:PF01576,Superfamily:SSF90257,Coiled-coils_(Ncoils):Coil	-	-	-	-	-
new	12:55152605-55152605	C	intron_variant	MODIFIER	MYH8	ENSSSCG00000018005	Transcript	ENSSSCT00000019599.4	protein_coding	-	17/39	-	-	-	-	-	-	-	-	-	-1	-	HGNC	HGNC:7578	-	-	-	-	ENSSSCP00000019080	-	-	-	-	-	-	-
new	12:55152605-55152605	C	intron_variant	MODIFIER	MYH8	ENSSSCG00000018005	Transcript	ENSSSCT00000056000.2	protein_coding	-	18/39	-	-	-	-	-	-	-	-	-	-1	-	HGNC	HGNC:7578	-	-	-	P1	ENSSSCP00000045044	-	-	-	-	-	-	-
new	12:55152605-55152605	C	intron_variant	MODIFIER	MYH8	ENSSSCG00000018005	Transcript	ENSSSCT00000074963.1	protein_coding	-	19/41	-	-	-	-	-	-	-	-	-	-1	-	HGNC	HGNC:7578	-	-	-	-	ENSSSCP00000065892	-	-	-	-	-	-	-
new	12:55152605-55152605	C	intron_variant	MODIFIER	MYH8	ENSSSCG00000018005	Transcript	ENSSSCT00000079791.1	protein_coding	-	18/40	-	-	-	-	-	-	-	-	-	-1	-	HGNC	HGNC:7578	-	-	-	-	ENSSSCP00000067981	-	-	-	-	-	-	-
new	12:55152605-55152605	C	intron_variant	MODIFIER	MYH8	ENSSSCG00000018005	Transcript	ENSSSCT00000085925.1	protein_coding	-	18/40	-	-	-	-	-	-	-	-	-	-1	-	HGNC	HGNC:7578	-	-	-	-	ENSSSCP00000061002	-	-	-	-	-	-	-
new	12:55205557-55205557	C	intron_variant	MODIFIER	-	ENSSSCG00000029441	Transcript	ENSSSCT00000019596.4	protein_coding	-	38/38	-	-	-	-	-	-	-	-	-	-1	-	-	-	-	-	-	A1	ENSSSCP00000019077	-	-	-	-	-	-	-
new	12:55205557-55205557	C	synonymous_variant	LOW	-	ENSSSCG00000029441	Transcript	ENSSSCT00000061472.2	protein_coding	16/40	-	-	-	1871	1758	586	A	gcA/gcG	-	-	-1	-	-	-	-	-	-	A1	ENSSSCP00000047526	-	PROSITE_profiles:PS51456,CDD:cd01377,PANTHER:PTHR45615:SF22,PANTHER:PTHR45615,Gene3D:1.20.58.530,Gene3D:3.40.850.10,Pfam:PF00063,Gene3D:1.20.120.720,SMART:SM00242,Superfamily:SSF52540	-	-	-	-	-
new	12:55205557-55205557	C	intron_variant	MODIFIER	-	ENSSSCG00000029441	Transcript	ENSSSCT00000066991.1	protein_coding	-	20/41	-	-	-	-	-	-	-	-	-	-1	-	-	-	-	-	-	-	ENSSSCP00000073961	-	-	-	-	-	-	-
new	12:55205557-55205557	C	intron_variant	MODIFIER	-	ENSSSCG00000029441	Transcript	ENSSSCT00000077008.1	protein_coding	-	20/41	-	-	-	-	-	-	-	-	-	-1	-	-	-	-	-	-	-	ENSSSCP00000073820	-	-	-	-	-	-	-
new	12:55267170-55267170	C	missense_variant	MODERATE	-	ENSSSCG00000029441	Transcript	ENSSSCT00000019597.4	protein_coding	20/40	-	-	-	2378	2252	751	A/G	gCg/gGg	-	-	-1	-	-	-	-	-	-	-	ENSSSCP00000019078	tolerated(1)	Gene3D:3.30.70.3240,Pfam:PF00063,PROSITE_profiles:PS51456,PANTHER:PTHR45615,PANTHER:PTHR45615:SF39,SMART:SM00242,Superfamily:SSF52540	-	-	-	-	-
new	12:55267170-55267170	C	missense_variant	MODERATE	-	ENSSSCG00000029441	Transcript	ENSSSCT00000064728.2	protein_coding	19/39	-	-	-	2655	2303	768	A/G	gCg/gGg	-	-	-1	-	-	-	-	-	-	-	ENSSSCP00000053821	tolerated(1)	Gene3D:3.30.70.3240,Pfam:PF00063,SMART:SM00242,Superfamily:SSF52540,PROSITE_profiles:PS51456,PANTHER:PTHR45615:SF39,PANTHER:PTHR45615	-	-	-	-	-
new	12:55267170-55267170	C	missense_variant	MODERATE	-	ENSSSCG00000029441	Transcript	ENSSSCT00000066146.2	protein_coding	21/41	-	-	-	2694	2303	768	A/G	gCg/gGg	-	-	-1	-	-	-	-	-	-	-	ENSSSCP00000049395	tolerated(1)	Gene3D:3.30.70.3240,Pfam:PF00063,PROSITE_profiles:PS51456,PANTHER:PTHR45615,PANTHER:PTHR45615:SF39,SMART:SM00242,Superfamily:SSF52540	-	-	-	-	-
new	12:55267170-55267170	C	intron_variant	MODIFIER	-	ENSSSCG00000029441	Transcript	ENSSSCT00000066991.1	protein_coding	-	15/41	-	-	-	-	-	-	-	-	-	-1	-	-	-	-	-	-	-	ENSSSCP00000073961	-	-	-	-	-	-	-
new	12:55267170-55267170	C	missense_variant	MODERATE	-	ENSSSCG00000029441	Transcript	ENSSSCT00000073295.1	protein_coding	20/40	-	-	-	2338	2252	751	A/G	gCg/gGg	-	-	-1	-	-	-	-	-	-	P5	ENSSSCP00000059984	tolerated(1)	Gene3D:3.30.70.3240,Pfam:PF00063,PROSITE_profiles:PS51456,PANTHER:PTHR45615,PANTHER:PTHR45615:SF39,SMART:SM00242,Superfamily:SSF52540	-	-	-	-	-
new	12:55267170-55267170	C	intron_variant	MODIFIER	-	ENSSSCG00000029441	Transcript	ENSSSCT00000077008.1	protein_coding	-	16/41	-	-	-	-	-	-	-	-	-	-1	-	-	-	-	-	-	-	ENSSSCP00000073820	-	-	-	-	-	-	-
new	12:55372418-55372420	-	upstream_gene_variant	MODIFIER	MYH3	ENSSSCG00000018007	Transcript	ENSSSCT00000019601.3	protein_coding	-	-	-	-	-	-	-	-	-	-	519	-1	-	HGNC	HGNC:7573	-	-	-	A2	ENSSSCP00000019082	-	-	-	-	-	-	-
new	12:55372418-55372420	-	upstream_gene_variant	MODIFIER	MYH3	ENSSSCG00000018007	Transcript	ENSSSCT00000070570.1	protein_coding	-	-	-	-	-	-	-	-	-	-	519	-1	-	HGNC	HGNC:7573	-	-	-	P5	ENSSSCP00000065465	-	-	-	-	-	-	-
new	12:55372418-55372420	-	intron_variant	MODIFIER	MYH3	ENSSSCG00000018007	Transcript	ENSSSCT00000076604.1	protein_coding	-	2/42	-	-	-	-	-	-	-	-	-	-1	-	HGNC	HGNC:7573	-	-	-	A2	ENSSSCP00000063405	-	-	-	-	-	-	-
new	12:55438152-55438155	-	downstream_gene_variant	MODIFIER	ADPRM	ENSSSCG00000018009	Transcript	ENSSSCT00000019603.4	protein_coding	-	-	-	-	-	-	-	-	-	-	2226	1	-	HGNC	HGNC:30925	-	-	-	-	ENSSSCP00000019084	-	-	-	-	-	-	-
new	12:55438152-55438155	-	downstream_gene_variant	MODIFIER	TMEM220	ENSSSCG00000036454	Transcript	ENSSSCT00000046340.2	protein_coding	-	-	-	-	-	-	-	-	-	-	41	-1	-	HGNC	HGNC:33757	-	-	-	P1	ENSSSCP00000041251	-	-	-	-	-	-	-
new	12:55438152-55438155	-	3_prime_UTR_variant	MODIFIER	ADPRM	ENSSSCG00000018009	Transcript	ENSSSCT00000070466.1	protein_coding	4/4	-	-	-	3118-3120	-	-	-	-	-	-	1	-	HGNC	HGNC:30925	-	-	-	P1	ENSSSCP00000071781	-	-	-	-	-	-	-
rs342689686	13:12410437-12410437	C	intron_variant,non_coding_transcript_variant	MODIFIER	-	ENSSSCG00000011212	Transcript	ENSSSCT00000012278.4	pseudogene	-	2/10	-	-	-	-	-	-	-	rs342689686	-	1	-	-	-	-	-	-	-	-	-	-	-	-	-	-	-
rs342689686	13:12410437-12410437	C	intron_variant,non_coding_transcript_variant	MODIFIER	-	ENSSSCG00000047703	Transcript	ENSSSCT00000072529.1	lncRNA	-	1/1	-	-	-	-	-	-	-	rs342689686	-	-1	-	-	-	-	-	-	-	-	-	-	-	-	-	-	-
rs324529516	15:50299014-50299014	T	intron_variant	MODIFIER	UNC5D	ENSSSCG00000015830	Transcript	ENSSSCT00000017238.4	protein_coding	-	7/16	-	-	-	-	-	-	-	rs324529516	-	-1	-	HGNC	HGNC:18634	-	-	-	-	ENSSSCP00000016776	-	-	-	-	-	-	-
rs324529516	15:50299014-50299014	T	intron_variant	MODIFIER	UNC5D	ENSSSCG00000015830	Transcript	ENSSSCT00000041103.2	protein_coding	-	6/14	-	-	-	-	-	-	-	rs324529516	-	-1	-	HGNC	HGNC:18634	-	-	-	A2	ENSSSCP00000049677	-	-	-	-	-	-	-
rs324529516	15:50299014-50299014	T	intron_variant	MODIFIER	UNC5D	ENSSSCG00000015830	Transcript	ENSSSCT00000045285.2	protein_coding	-	8/17	-	-	-	-	-	-	-	rs324529516	-	-1	-	HGNC	HGNC:18634	-	-	-	P5	ENSSSCP00000058843	-	-	-	-	-	-	-
rs324529516	15:50299014-50299014	T	intron_variant	MODIFIER	UNC5D	ENSSSCG00000015830	Transcript	ENSSSCT00000062612.2	protein_coding	-	8/16	-	-	-	-	-	-	-	rs324529516	-	-1	-	HGNC	HGNC:18634	-	-	-	A2	ENSSSCP00000055711	-	-	-	-	-	-	-
new	2:7592249-7592249	A	intron_variant	MODIFIER	SLC22A11	ENSSSCG00000020831	Transcript	ENSSSCT00000029221.3	protein_coding	-	8/9	-	-	-	-	-	-	-	-	-	-1	-	HGNC	HGNC:18120	-	-	-	P1	ENSSSCP00000024675	-	-	-	-	-	-	-
rs787087930	2:7592295-7592295	G	intron_variant	MODIFIER	SLC22A11	ENSSSCG00000020831	Transcript	ENSSSCT00000029221.3	protein_coding	-	8/9	-	-	-	-	-	-	-	rs787087930	-	-1	-	HGNC	HGNC:18120	-	-	-	P1	ENSSSCP00000024675	-	-	-	-	-	-	-
new	3:15942680-15942680	C	intron_variant	MODIFIER	-	ENSSSCG00000007733	Transcript	ENSSSCT00000008475.4	protein_coding	-	1/6	-	-	-	-	-	-	-	-	-	-1	-	-	-	-	-	-	-	ENSSSCP00000008256	-	-	-	-	-	-	-
new	3:15942680-15942680	C	intron_variant	MODIFIER	-	ENSSSCG00000007733	Transcript	ENSSSCT00000044023.2	protein_coding	-	15/15	-	-	-	-	-	-	-	-	-	-1	-	-	-	-	-	-	P5	ENSSSCP00000040148	-	-	-	-	-	-	-
rs81309268	3:15953792-15953792	A	5_prime_UTR_variant	MODIFIER	-	ENSSSCG00000007733	Transcript	ENSSSCT00000008475.4	protein_coding	1/7	-	-	-	74	-	-	-	-	rs81309268	-	-1	-	-	-	-	-	-	-	ENSSSCP00000008256	-	-	-	-	-	ENSEMBL::ENSNLESNP316574	-
rs81309268	3:15953792-15953792	A	intron_variant	MODIFIER	-	ENSSSCG00000007733	Transcript	ENSSSCT00000044023.2	protein_coding	-	15/15	-	-	-	-	-	-	-	rs81309268	-	-1	-	-	-	-	-	-	P5	ENSSSCP00000040148	-	-	-	-	-	ENSEMBL::ENSNLESNP316574	-
new	3:16078557-16078557	A	synonymous_variant	LOW	-	ENSSSCG00000007733	Transcript	ENSSSCT00000008478.4	protein_coding	11/13	-	-	-	1170	984	328	F	ttC/ttT	-	-	-1	-	-	-	-	-	-	-	ENSSSCP00000008259	-	Gene3D:3.20.20.70,Pfam:PF04055,PANTHER:PTHR13930,PANTHER:PTHR13930:SF0,SFLD:SFLDS00029,Superfamily:SSF102114,CDD:cd01335	-	-	-	-	-
new	3:16078557-16078557	A	synonymous_variant	LOW	-	ENSSSCG00000007733	Transcript	ENSSSCT00000044023.2	protein_coding	13/16	-	-	-	1779	1662	554	F	ttC/ttT	-	-	-1	-	-	-	-	-	-	P5	ENSSSCP00000040148	-	Gene3D:3.20.20.70,Pfam:PF04055,PANTHER:PTHR13930,PANTHER:PTHR13930:SF0,Superfamily:SSF102114,CDD:cd01335,SFLD:SFLDF00284,SFLD:SFLDG01071	-	-	-	-	-
new	3:16078557-16078557	A	synonymous_variant	LOW	-	ENSSSCG00000007733	Transcript	ENSSSCT00000065883.2	protein_coding	13/17	-	-	-	1754	1662	554	F	ttC/ttT	-	-	-1	-	-	-	-	-	-	A2	ENSSSCP00000040827	-	SFLD:SFLDS00029,SFLD:SFLDF00284,CDD:cd01335,PANTHER:PTHR13930:SF0,PANTHER:PTHR13930,Pfam:PF04055,Gene3D:3.20.20.70,Superfamily:SSF102114	-	-	-	-	-
new	3:16078557-16078557	A	synonymous_variant	LOW	-	ENSSSCG00000007733	Transcript	ENSSSCT00000078596.1	protein_coding	13/17	-	-	-	1841	1662	554	F	ttC/ttT	-	-	-1	-	-	-	-	-	-	A2	ENSSSCP00000061147	-	Gene3D:3.20.20.70,Pfam:PF04055,PANTHER:PTHR13930,PANTHER:PTHR13930:SF0,SFLD:SFLDF00284,SFLD:SFLDG01071,Superfamily:SSF102114,CDD:cd01335	-	-	-	-	-
new	3:16078557-16078557	A	synonymous_variant	LOW	-	ENSSSCG00000007733	Transcript	ENSSSCT00000089284.1	protein_coding	13/16	-	-	-	1841	1662	554	F	ttC/ttT	-	-	-1	-	-	-	-	-	-	A2	ENSSSCP00000072954	-	Gene3D:3.20.20.70,Pfam:PF04055,PANTHER:PTHR13930,PANTHER:PTHR13930:SF0,SFLD:SFLDF00284,SFLD:SFLDS00029,Superfamily:SSF102114,CDD:cd01335	-	-	-	-	-
rs337976532	3:16382428-16382428	G	downstream_gene_variant	MODIFIER	KCTD7	ENSSSCG00000040985	Transcript	ENSSSCT00000038052.2	protein_coding	-	-	-	-	-	-	-	-	-	rs337976532	2578	-1	-	HGNC	HGNC:21957	-	-	-	A1	ENSSSCP00000055189	-	-	-	-	-	-	-
rs337976532	3:16382428-16382428	G	downstream_gene_variant	MODIFIER	KCTD7	ENSSSCG00000040985	Transcript	ENSSSCT00000073051.1	protein_coding	-	-	-	-	-	-	-	-	-	rs337976532	140	-1	-	HGNC	HGNC:21957	-	-	-	P5	ENSSSCP00000068841	-	-	-	-	-	-	-
rs337976532	3:16382428-16382428	G	downstream_gene_variant	MODIFIER	KCTD7	ENSSSCG00000040985	Transcript	ENSSSCT00000082650.1	protein_coding	-	-	-	-	-	-	-	-	-	rs337976532	2884	-1	-	HGNC	HGNC:21957	-	-	-	-	ENSSSCP00000072849	-	-	-	-	-	-	-
rs337976532	3:16382428-16382428	G	downstream_gene_variant	MODIFIER	KCTD7	ENSSSCG00000040985	Transcript	ENSSSCT00000090192.1	protein_coding	-	-	-	-	-	-	-	-	-	rs337976532	2884	-1	-	HGNC	HGNC:21957	-	-	-	-	ENSSSCP00000069229	-	-	-	-	-	-	-
rs320729536	3:16382619-16382619	C	downstream_gene_variant	MODIFIER	KCTD7	ENSSSCG00000040985	Transcript	ENSSSCT00000038052.2	protein_coding	-	-	-	-	-	-	-	-	-	rs320729536	2387	-1	-	HGNC	HGNC:21957	-	-	-	A1	ENSSSCP00000055189	-	-	-	-	-	-	-
rs320729536	3:16382619-16382619	C	3_prime_UTR_variant	MODIFIER	KCTD7	ENSSSCG00000040985	Transcript	ENSSSCT00000073051.1	protein_coding	4/4	-	-	-	4560	-	-	-	-	rs320729536	-	-1	-	HGNC	HGNC:21957	-	-	-	P5	ENSSSCP00000068841	-	-	-	-	-	-	-
rs320729536	3:16382619-16382619	C	downstream_gene_variant	MODIFIER	KCTD7	ENSSSCG00000040985	Transcript	ENSSSCT00000082650.1	protein_coding	-	-	-	-	-	-	-	-	-	rs320729536	2693	-1	-	HGNC	HGNC:21957	-	-	-	-	ENSSSCP00000072849	-	-	-	-	-	-	-
rs320729536	3:16382619-16382619	C	downstream_gene_variant	MODIFIER	KCTD7	ENSSSCG00000040985	Transcript	ENSSSCT00000090192.1	protein_coding	-	-	-	-	-	-	-	-	-	rs320729536	2693	-1	-	HGNC	HGNC:21957	-	-	-	-	ENSSSCP00000069229	-	-	-	-	-	-	-
rs336316568	3:16383763-16383763	G	downstream_gene_variant	MODIFIER	KCTD7	ENSSSCG00000040985	Transcript	ENSSSCT00000038052.2	protein_coding	-	-	-	-	-	-	-	-	-	rs336316568	1243	-1	-	HGNC	HGNC:21957	-	-	-	A1	ENSSSCP00000055189	-	-	-	-	-	-	-
rs336316568	3:16383763-16383763	G	3_prime_UTR_variant	MODIFIER	KCTD7	ENSSSCG00000040985	Transcript	ENSSSCT00000073051.1	protein_coding	4/4	-	-	-	3416	-	-	-	-	rs336316568	-	-1	-	HGNC	HGNC:21957	-	-	-	P5	ENSSSCP00000068841	-	-	-	-	-	-	-
rs336316568	3:16383763-16383763	G	downstream_gene_variant	MODIFIER	KCTD7	ENSSSCG00000040985	Transcript	ENSSSCT00000082650.1	protein_coding	-	-	-	-	-	-	-	-	-	rs336316568	1549	-1	-	HGNC	HGNC:21957	-	-	-	-	ENSSSCP00000072849	-	-	-	-	-	-	-
rs336316568	3:16383763-16383763	G	downstream_gene_variant	MODIFIER	KCTD7	ENSSSCG00000040985	Transcript	ENSSSCT00000090192.1	protein_coding	-	-	-	-	-	-	-	-	-	rs336316568	1549	-1	-	HGNC	HGNC:21957	-	-	-	-	ENSSSCP00000069229	-	-	-	-	-	-	-
rs324583382	3:16384043-16384043	T	downstream_gene_variant	MODIFIER	KCTD7	ENSSSCG00000040985	Transcript	ENSSSCT00000038052.2	protein_coding	-	-	-	-	-	-	-	-	-	rs324583382	963	-1	-	HGNC	HGNC:21957	-	-	-	A1	ENSSSCP00000055189	-	-	-	-	-	-	-
rs324583382	3:16384043-16384043	T	3_prime_UTR_variant	MODIFIER	KCTD7	ENSSSCG00000040985	Transcript	ENSSSCT00000073051.1	protein_coding	4/4	-	-	-	3136	-	-	-	-	rs324583382	-	-1	-	HGNC	HGNC:21957	-	-	-	P5	ENSSSCP00000068841	-	-	-	-	-	-	-
rs324583382	3:16384043-16384043	T	downstream_gene_variant	MODIFIER	KCTD7	ENSSSCG00000040985	Transcript	ENSSSCT00000082650.1	protein_coding	-	-	-	-	-	-	-	-	-	rs324583382	1269	-1	-	HGNC	HGNC:21957	-	-	-	-	ENSSSCP00000072849	-	-	-	-	-	-	-
rs324583382	3:16384043-16384043	T	downstream_gene_variant	MODIFIER	KCTD7	ENSSSCG00000040985	Transcript	ENSSSCT00000090192.1	protein_coding	-	-	-	-	-	-	-	-	-	rs324583382	1269	-1	-	HGNC	HGNC:21957	-	-	-	-	ENSSSCP00000069229	-	-	-	-	-	-	-
rs329831862	3:16384540-16384540	G	downstream_gene_variant	MODIFIER	KCTD7	ENSSSCG00000040985	Transcript	ENSSSCT00000038052.2	protein_coding	-	-	-	-	-	-	-	-	-	rs329831862	466	-1	-	HGNC	HGNC:21957	-	-	-	A1	ENSSSCP00000055189	-	-	-	-	-	-	-
rs329831862	3:16384540-16384540	G	3_prime_UTR_variant	MODIFIER	KCTD7	ENSSSCG00000040985	Transcript	ENSSSCT00000073051.1	protein_coding	4/4	-	-	-	2639	-	-	-	-	rs329831862	-	-1	-	HGNC	HGNC:21957	-	-	-	P5	ENSSSCP00000068841	-	-	-	-	-	-	-
rs329831862	3:16384540-16384540	G	downstream_gene_variant	MODIFIER	KCTD7	ENSSSCG00000040985	Transcript	ENSSSCT00000082650.1	protein_coding	-	-	-	-	-	-	-	-	-	rs329831862	772	-1	-	HGNC	HGNC:21957	-	-	-	-	ENSSSCP00000072849	-	-	-	-	-	-	-
rs329831862	3:16384540-16384540	G	downstream_gene_variant	MODIFIER	KCTD7	ENSSSCG00000040985	Transcript	ENSSSCT00000090192.1	protein_coding	-	-	-	-	-	-	-	-	-	rs329831862	772	-1	-	HGNC	HGNC:21957	-	-	-	-	ENSSSCP00000069229	-	-	-	-	-	-	-
rs332144111	3:16384634-16384634	G	downstream_gene_variant	MODIFIER	KCTD7	ENSSSCG00000040985	Transcript	ENSSSCT00000038052.2	protein_coding	-	-	-	-	-	-	-	-	-	rs332144111	372	-1	-	HGNC	HGNC:21957	-	-	-	A1	ENSSSCP00000055189	-	-	-	-	-	-	-
rs332144111	3:16384634-16384634	G	3_prime_UTR_variant	MODIFIER	KCTD7	ENSSSCG00000040985	Transcript	ENSSSCT00000073051.1	protein_coding	4/4	-	-	-	2545	-	-	-	-	rs332144111	-	-1	-	HGNC	HGNC:21957	-	-	-	P5	ENSSSCP00000068841	-	-	-	-	-	-	-
rs332144111	3:16384634-16384634	G	downstream_gene_variant	MODIFIER	KCTD7	ENSSSCG00000040985	Transcript	ENSSSCT00000082650.1	protein_coding	-	-	-	-	-	-	-	-	-	rs332144111	678	-1	-	HGNC	HGNC:21957	-	-	-	-	ENSSSCP00000072849	-	-	-	-	-	-	-
rs332144111	3:16384634-16384634	G	downstream_gene_variant	MODIFIER	KCTD7	ENSSSCG00000040985	Transcript	ENSSSCT00000090192.1	protein_coding	-	-	-	-	-	-	-	-	-	rs332144111	678	-1	-	HGNC	HGNC:21957	-	-	-	-	ENSSSCP00000069229	-	-	-	-	-	-	-
rs323662654	3:16384658-16384658	C	downstream_gene_variant	MODIFIER	KCTD7	ENSSSCG00000040985	Transcript	ENSSSCT00000038052.2	protein_coding	-	-	-	-	-	-	-	-	-	rs323662654	348	-1	-	HGNC	HGNC:21957	-	-	-	A1	ENSSSCP00000055189	-	-	-	-	-	-	-
rs323662654	3:16384658-16384658	C	3_prime_UTR_variant	MODIFIER	KCTD7	ENSSSCG00000040985	Transcript	ENSSSCT00000073051.1	protein_coding	4/4	-	-	-	2521	-	-	-	-	rs323662654	-	-1	-	HGNC	HGNC:21957	-	-	-	P5	ENSSSCP00000068841	-	-	-	-	-	-	-
rs323662654	3:16384658-16384658	C	downstream_gene_variant	MODIFIER	KCTD7	ENSSSCG00000040985	Transcript	ENSSSCT00000082650.1	protein_coding	-	-	-	-	-	-	-	-	-	rs323662654	654	-1	-	HGNC	HGNC:21957	-	-	-	-	ENSSSCP00000072849	-	-	-	-	-	-	-
rs323662654	3:16384658-16384658	C	downstream_gene_variant	MODIFIER	KCTD7	ENSSSCG00000040985	Transcript	ENSSSCT00000090192.1	protein_coding	-	-	-	-	-	-	-	-	-	rs323662654	654	-1	-	HGNC	HGNC:21957	-	-	-	-	ENSSSCP00000069229	-	-	-	-	-	-	-
rs335859180	3:16385181-16385181	C	intron_variant	MODIFIER	KCTD7	ENSSSCG00000040985	Transcript	ENSSSCT00000038052.2	protein_coding	-	4/4	-	-	-	-	-	-	-	rs335859180	-	-1	-	HGNC	HGNC:21957	-	-	-	A1	ENSSSCP00000055189	-	-	-	-	-	-	-
rs335859180	3:16385181-16385181	C	3_prime_UTR_variant	MODIFIER	KCTD7	ENSSSCG00000040985	Transcript	ENSSSCT00000073051.1	protein_coding	4/4	-	-	-	1998	-	-	-	-	rs335859180	-	-1	-	HGNC	HGNC:21957	-	-	-	P5	ENSSSCP00000068841	-	-	-	-	-	-	-
rs335859180	3:16385181-16385181	C	downstream_gene_variant	MODIFIER	KCTD7	ENSSSCG00000040985	Transcript	ENSSSCT00000082650.1	protein_coding	-	-	-	-	-	-	-	-	-	rs335859180	131	-1	-	HGNC	HGNC:21957	-	-	-	-	ENSSSCP00000072849	-	-	-	-	-	-	-
rs335859180	3:16385181-16385181	C	downstream_gene_variant	MODIFIER	KCTD7	ENSSSCG00000040985	Transcript	ENSSSCT00000090192.1	protein_coding	-	-	-	-	-	-	-	-	-	rs335859180	131	-1	-	HGNC	HGNC:21957	-	-	-	-	ENSSSCP00000069229	-	-	-	-	-	-	-
new	3:16385215-16385215	CC	intron_variant	MODIFIER	KCTD7	ENSSSCG00000040985	Transcript	ENSSSCT00000038052.2	protein_coding	-	4/4	-	-	-	-	-	-	-	-	-	-1	-	HGNC	HGNC:21957	-	-	-	A1	ENSSSCP00000055189	-	-	-	-	-	-	-
new	3:16385215-16385215	CC	3_prime_UTR_variant	MODIFIER	KCTD7	ENSSSCG00000040985	Transcript	ENSSSCT00000073051.1	protein_coding	4/4	-	-	-	1963-1964	-	-	-	-	-	-	-1	-	HGNC	HGNC:21957	-	-	-	P5	ENSSSCP00000068841	-	-	-	-	-	-	-
new	3:16385215-16385215	CC	downstream_gene_variant	MODIFIER	KCTD7	ENSSSCG00000040985	Transcript	ENSSSCT00000082650.1	protein_coding	-	-	-	-	-	-	-	-	-	-	96	-1	-	HGNC	HGNC:21957	-	-	-	-	ENSSSCP00000072849	-	-	-	-	-	-	-
new	3:16385215-16385215	CC	downstream_gene_variant	MODIFIER	KCTD7	ENSSSCG00000040985	Transcript	ENSSSCT00000090192.1	protein_coding	-	-	-	-	-	-	-	-	-	-	96	-1	-	HGNC	HGNC:21957	-	-	-	-	ENSSSCP00000069229	-	-	-	-	-	-	-
rs332268785	3:16385727-16385727	A	intron_variant	MODIFIER	KCTD7	ENSSSCG00000040985	Transcript	ENSSSCT00000038052.2	protein_coding	-	4/4	-	-	-	-	-	-	-	rs332268785	-	-1	-	HGNC	HGNC:21957	-	-	-	A1	ENSSSCP00000055189	-	-	-	-	-	-	-
rs332268785	3:16385727-16385727	A	3_prime_UTR_variant	MODIFIER	KCTD7	ENSSSCG00000040985	Transcript	ENSSSCT00000073051.1	protein_coding	4/4	-	-	-	1452	-	-	-	-	rs332268785	-	-1	-	HGNC	HGNC:21957	-	-	-	P5	ENSSSCP00000068841	-	-	-	-	-	-	-
rs332268785	3:16385727-16385727	A	intron_variant	MODIFIER	KCTD7	ENSSSCG00000040985	Transcript	ENSSSCT00000082650.1	protein_coding	-	5/5	-	-	-	-	-	-	-	rs332268785	-	-1	-	HGNC	HGNC:21957	-	-	-	-	ENSSSCP00000072849	-	-	-	-	-	-	-
rs332268785	3:16385727-16385727	A	intron_variant	MODIFIER	KCTD7	ENSSSCG00000040985	Transcript	ENSSSCT00000090192.1	protein_coding	-	4/4	-	-	-	-	-	-	-	rs332268785	-	-1	-	HGNC	HGNC:21957	-	-	-	-	ENSSSCP00000069229	-	-	-	-	-	-	-
new	3:16844063-16844064	-	upstream_gene_variant	MODIFIER	-	ENSSSCG00000007745	Transcript	ENSSSCT00000008492.4	protein_coding	-	-	-	-	-	-	-	-	-	-	539	-1	-	-	-	-	-	-	P1	ENSSSCP00000008273	-	-	-	-	-	-	-
new	3:16844063-16844064	-	3_prime_UTR_variant	MODIFIER	CCT6A	ENSSSCG00000020808	Transcript	ENSSSCT00000031361.3	protein_coding	14/14	-	-	-	2490	-	-	-	-	-	-	-1	-	HGNC	HGNC:1620	-	-	-	P1	ENSSSCP00000020707	-	-	-	-	-	-	-
new	3:16844063-16844064	-	downstream_gene_variant	MODIFIER	-	ENSSSCG00000033141	Transcript	ENSSSCT00000048276.1	snoRNA	-	-	-	-	-	-	-	-	-	-	3741	-1	-	-	-	-	-	-	-	-	-	-	-	-	-	-	-
new	3:16844063-16844064	-	3_prime_UTR_variant	MODIFIER	CCT6A	ENSSSCG00000020808	Transcript	ENSSSCT00000078540.1	protein_coding	13/13	-	-	-	2748	-	-	-	-	-	-	-1	-	HGNC	HGNC:1620	-	-	-	-	ENSSSCP00000064329	-	-	-	-	-	-	-
new	3:16844063-16844064	-	3_prime_UTR_variant	MODIFIER	CCT6A	ENSSSCG00000020808	Transcript	ENSSSCT00000087147.1	protein_coding	13/13	-	-	-	2355	-	-	-	-	-	-	-1	-	HGNC	HGNC:1620	-	-	-	-	ENSSSCP00000072651	-	-	-	-	-	-	-
new	3:16844063-16844064	-	upstream_gene_variant	MODIFIER	-	ENSSSCG00000007745	Transcript	ENSSSCT00000087993.1	protein_coding	-	-	-	-	-	-	-	-	-	-	539	-1	-	-	-	-	-	-	-	ENSSSCP00000065193	-	-	-	-	-	-	-
new	3:16844063-16844064	-	upstream_gene_variant	MODIFIER	-	ENSSSCG00000007745	Transcript	ENSSSCT00000091555.1	protein_coding	-	-	-	-	-	-	-	-	-	-	479	-1	-	-	-	-	-	-	-	ENSSSCP00000066549	-	-	-	-	-	-	-
new	3:16847861-16847861	C	upstream_gene_variant	MODIFIER	-	ENSSSCG00000007745	Transcript	ENSSSCT00000008492.4	protein_coding	-	-	-	-	-	-	-	-	-	-	4336	-1	-	-	-	-	-	-	P1	ENSSSCP00000008273	-	-	-	-	-	-	-
new	3:16847861-16847861	C	intron_variant	MODIFIER	CCT6A	ENSSSCG00000020808	Transcript	ENSSSCT00000031361.3	protein_coding	-	10/13	-	-	-	-	-	-	-	-	-	-1	-	HGNC	HGNC:1620	-	-	-	P1	ENSSSCP00000020707	-	-	-	-	-	-	-
new	3:16847861-16847861	C	non_coding_transcript_exon_variant	MODIFIER	-	ENSSSCG00000033141	Transcript	ENSSSCT00000048276.1	snoRNA	1/1	-	-	-	86	-	-	-	-	-	-	-1	-	-	-	-	-	-	-	-	-	-	-	-	-	-	-
new	3:16847861-16847861	C	intron_variant	MODIFIER	CCT6A	ENSSSCG00000020808	Transcript	ENSSSCT00000078540.1	protein_coding	-	10/12	-	-	-	-	-	-	-	-	-	-1	-	HGNC	HGNC:1620	-	-	-	-	ENSSSCP00000064329	-	-	-	-	-	-	-
new	3:16847861-16847861	C	intron_variant	MODIFIER	CCT6A	ENSSSCG00000020808	Transcript	ENSSSCT00000087147.1	protein_coding	-	9/12	-	-	-	-	-	-	-	-	-	-1	-	HGNC	HGNC:1620	-	-	-	-	ENSSSCP00000072651	-	-	-	-	-	-	-
new	3:16847861-16847861	C	upstream_gene_variant	MODIFIER	-	ENSSSCG00000007745	Transcript	ENSSSCT00000087993.1	protein_coding	-	-	-	-	-	-	-	-	-	-	4336	-1	-	-	-	-	-	-	-	ENSSSCP00000065193	-	-	-	-	-	-	-
new	3:16847861-16847861	C	upstream_gene_variant	MODIFIER	-	ENSSSCG00000007745	Transcript	ENSSSCT00000091555.1	protein_coding	-	-	-	-	-	-	-	-	-	-	4276	-1	-	-	-	-	-	-	-	ENSSSCP00000066549	-	-	-	-	-	-	-
rs1108762720	3:16851119-16851119	G	downstream_gene_variant	MODIFIER	-	ENSSSCG00000018553	Transcript	ENSSSCT00000020148.2	snoRNA	-	-	-	-	-	-	-	-	-	rs1108762720	3371	-1	-	-	-	-	-	-	-	-	-	-	-	-	-	-	-
rs1108762720	3:16851119-16851119	G	synonymous_variant	LOW	CCT6A	ENSSSCG00000020808	Transcript	ENSSSCT00000031361.3	protein_coding	7/14	-	-	-	906	786	262	A	gcT/gcC	rs1108762720	-	-1	-	HGNC	HGNC:1620	-	-	-	P1	ENSSSCP00000020707	-	CDD:cd03342,PANTHER:PTHR11353,PANTHER:PTHR11353:SF54,TIGRFAM:TIGR02347,Gene3D:3.50.7.10,Gene3D:1.10.560.10,Pfam:PF00118,Gene3D:3.30.260.10,Superfamily:SSF52029,Superfamily:SSF54849,Superfamily:SSF48592	-	-	-	-	-
rs1108762720	3:16851119-16851119	G	upstream_gene_variant	MODIFIER	-	ENSSSCG00000033141	Transcript	ENSSSCT00000048276.1	snoRNA	-	-	-	-	-	-	-	-	-	rs1108762720	3173	-1	-	-	-	-	-	-	-	-	-	-	-	-	-	-	-
rs1108762720	3:16851119-16851119	G	synonymous_variant	LOW	CCT6A	ENSSSCG00000020808	Transcript	ENSSSCT00000078540.1	protein_coding	7/13	-	-	-	904	786	262	A	gcT/gcC	rs1108762720	-	-1	-	HGNC	HGNC:1620	-	-	-	-	ENSSSCP00000064329	-	Gene3D:1.10.560.10,Gene3D:3.30.260.10,Gene3D:3.50.7.10,Pfam:PF00118,PANTHER:PTHR11353,PANTHER:PTHR11353:SF54,Superfamily:SSF48592,Superfamily:SSF52029,Superfamily:SSF54849,TIGRFAM:TIGR02347,CDD:cd03342	-	-	-	-	-
rs1108762720	3:16851119-16851119	G	synonymous_variant	LOW	CCT6A	ENSSSCG00000020808	Transcript	ENSSSCT00000087147.1	protein_coding	6/13	-	-	-	771	651	217	A	gcT/gcC	rs1108762720	-	-1	-	HGNC	HGNC:1620	-	-	-	-	ENSSSCP00000072651	-	Gene3D:1.10.560.10,Gene3D:3.30.260.10,Gene3D:3.50.7.10,Pfam:PF00118,PANTHER:PTHR11353,PANTHER:PTHR11353:SF54,Superfamily:SSF48592,Superfamily:SSF52029,Superfamily:SSF54849,TIGRFAM:TIGR02347,CDD:cd03342	-	-	-	-	-
rs1113974639	3:16852667-16852667	T	downstream_gene_variant	MODIFIER	-	ENSSSCG00000018553	Transcript	ENSSSCT00000020148.2	snoRNA	-	-	-	-	-	-	-	-	-	rs1113974639	1823	-1	-	-	-	-	-	-	-	-	-	-	-	-	-	-	-
rs1113974639	3:16852667-16852667	T	intron_variant	MODIFIER	CCT6A	ENSSSCG00000020808	Transcript	ENSSSCT00000031361.3	protein_coding	-	5/13	-	-	-	-	-	-	-	rs1113974639	-	-1	-	HGNC	HGNC:1620	-	-	-	P1	ENSSSCP00000020707	-	-	-	-	-	-	-
rs1113974639	3:16852667-16852667	T	upstream_gene_variant	MODIFIER	-	ENSSSCG00000033141	Transcript	ENSSSCT00000048276.1	snoRNA	-	-	-	-	-	-	-	-	-	rs1113974639	4721	-1	-	-	-	-	-	-	-	-	-	-	-	-	-	-	-
rs1113974639	3:16852667-16852667	T	intron_variant	MODIFIER	CCT6A	ENSSSCG00000020808	Transcript	ENSSSCT00000078540.1	protein_coding	-	5/12	-	-	-	-	-	-	-	rs1113974639	-	-1	-	HGNC	HGNC:1620	-	-	-	-	ENSSSCP00000064329	-	-	-	-	-	-	-
rs1113974639	3:16852667-16852667	T	intron_variant	MODIFIER	CCT6A	ENSSSCG00000020808	Transcript	ENSSSCT00000087147.1	protein_coding	-	4/12	-	-	-	-	-	-	-	rs1113974639	-	-1	-	HGNC	HGNC:1620	-	-	-	-	ENSSSCP00000072651	-	-	-	-	-	-	-
rs341960076	3:16855237-16855237	C	upstream_gene_variant	MODIFIER	-	ENSSSCG00000018553	Transcript	ENSSSCT00000020148.2	snoRNA	-	-	-	-	-	-	-	-	-	rs341960076	613	-1	-	-	-	-	-	-	-	-	-	-	-	-	-	-	-
rs341960076	3:16855237-16855237	C	synonymous_variant	LOW	CCT6A	ENSSSCG00000020808	Transcript	ENSSSCT00000031361.3	protein_coding	3/14	-	-	-	342	222	74	A	gcT/gcG	rs341960076	-	-1	-	HGNC	HGNC:1620	-	-	-	P1	ENSSSCP00000020707	-	CDD:cd03342,PANTHER:PTHR11353,PANTHER:PTHR11353:SF54,TIGRFAM:TIGR02347,Gene3D:1.10.560.10,Pfam:PF00118,Superfamily:SSF48592	-	-	-	-	-
rs341960076	3:16855237-16855237	C	synonymous_variant	LOW	CCT6A	ENSSSCG00000020808	Transcript	ENSSSCT00000078540.1	protein_coding	3/13	-	-	-	340	222	74	A	gcT/gcG	rs341960076	-	-1	-	HGNC	HGNC:1620	-	-	-	-	ENSSSCP00000064329	-	Gene3D:1.10.560.10,Pfam:PF00118,PANTHER:PTHR11353,PANTHER:PTHR11353:SF54,Superfamily:SSF48592,TIGRFAM:TIGR02347,CDD:cd03342	-	-	-	-	-
rs341960076	3:16855237-16855237	C	intron_variant	MODIFIER	CCT6A	ENSSSCG00000020808	Transcript	ENSSSCT00000087147.1	protein_coding	-	2/12	-	-	-	-	-	-	-	rs341960076	-	-1	-	HGNC	HGNC:1620	-	-	-	-	ENSSSCP00000072651	-	-	-	-	-	-	-
rs339277541	3:16958038-16958038	C	downstream_gene_variant	MODIFIER	ZNF713	ENSSSCG00000029029	Transcript	ENSSSCT00000027523.3	protein_coding	-	-	-	-	-	-	-	-	-	rs339277541	523	-1	-	HGNC	HGNC:22043	-	-	-	P1	ENSSSCP00000026646	-	-	-	-	-	-	-
rs331020706	3:16958150-16958150	A	downstream_gene_variant	MODIFIER	ZNF713	ENSSSCG00000029029	Transcript	ENSSSCT00000027523.3	protein_coding	-	-	-	-	-	-	-	-	-	rs331020706	411	-1	-	HGNC	HGNC:22043	-	-	-	P1	ENSSSCP00000026646	-	-	-	-	-	-	-
rs327975767	3:16958979-16958979	G	3_prime_UTR_variant	MODIFIER	ZNF713	ENSSSCG00000029029	Transcript	ENSSSCT00000027523.3	protein_coding	6/6	-	-	-	3768	-	-	-	-	rs327975767	-	-1	-	HGNC	HGNC:22043	-	-	-	P1	ENSSSCP00000026646	-	-	-	-	-	-	-
rs325589354	3:16959068-16959068	T	3_prime_UTR_variant	MODIFIER	ZNF713	ENSSSCG00000029029	Transcript	ENSSSCT00000027523.3	protein_coding	6/6	-	-	-	3679	-	-	-	-	rs325589354	-	-1	-	HGNC	HGNC:22043	-	-	-	P1	ENSSSCP00000026646	-	-	-	-	-	-	-
rs337698799	3:16959239-16959239	G	3_prime_UTR_variant	MODIFIER	ZNF713	ENSSSCG00000029029	Transcript	ENSSSCT00000027523.3	protein_coding	6/6	-	-	-	3508	-	-	-	-	rs337698799	-	-1	-	HGNC	HGNC:22043	-	-	-	P1	ENSSSCP00000026646	-	-	-	-	-	-	-
rs318863693	3:16959265-16959265	C	3_prime_UTR_variant	MODIFIER	ZNF713	ENSSSCG00000029029	Transcript	ENSSSCT00000027523.3	protein_coding	6/6	-	-	-	3482	-	-	-	-	rs318863693	-	-1	-	HGNC	HGNC:22043	-	-	-	P1	ENSSSCP00000026646	-	-	-	-	-	ENSEMBL::ENSNLESNP1150796	-
rs329457108	3:16959434-16959434	A	3_prime_UTR_variant	MODIFIER	ZNF713	ENSSSCG00000029029	Transcript	ENSSSCT00000027523.3	protein_coding	6/6	-	-	-	3313	-	-	-	-	rs329457108	-	-1	-	HGNC	HGNC:22043	-	-	-	P1	ENSSSCP00000026646	-	-	-	-	-	-	-
rs334498862	3:16959634-16959634	C	3_prime_UTR_variant	MODIFIER	ZNF713	ENSSSCG00000029029	Transcript	ENSSSCT00000027523.3	protein_coding	6/6	-	-	-	3113	-	-	-	-	rs334498862	-	-1	-	HGNC	HGNC:22043	-	-	-	P1	ENSSSCP00000026646	-	-	-	-	-	-	-
rs336887529	3:16960465-16960465	G	3_prime_UTR_variant	MODIFIER	ZNF713	ENSSSCG00000029029	Transcript	ENSSSCT00000027523.3	protein_coding	6/6	-	-	-	2282	-	-	-	-	rs336887529	-	-1	-	HGNC	HGNC:22043	-	-	-	P1	ENSSSCP00000026646	-	-	-	-	-	-	-
rs343256392	3:16960493-16960493	G	3_prime_UTR_variant	MODIFIER	ZNF713	ENSSSCG00000029029	Transcript	ENSSSCT00000027523.3	protein_coding	6/6	-	-	-	2254	-	-	-	-	rs343256392	-	-1	-	HGNC	HGNC:22043	-	-	-	P1	ENSSSCP00000026646	-	-	-	-	-	-	-
rs337918521	3:16960969-16960969	A	missense_variant	MODERATE	ZNF713	ENSSSCG00000029029	Transcript	ENSSSCT00000027523.3	protein_coding	6/6	-	-	-	1778	1132	378	A/S	Gcc/Tcc	rs337918521	-	-1	-	HGNC	HGNC:22043	-	-	-	P1	ENSSSCP00000026646	deleterious(0.02)	PROSITE_profiles:PS50157,PANTHER:PTHR24384,PANTHER:PTHR24384:SF80,PROSITE_patterns:PS00028,Pfam:PF00096,Gene3D:3.30.160.60,SMART:SM00355,Superfamily:SSF57667,Superfamily:SSF57667	-	-	-	-	-
rs320802395	3:16961030-16961030	A	synonymous_variant	LOW	ZNF713	ENSSSCG00000029029	Transcript	ENSSSCT00000027523.3	protein_coding	6/6	-	-	-	1717	1071	357	L	ctC/ctT	rs320802395	-	-1	-	HGNC	HGNC:22043	-	-	-	P1	ENSSSCP00000026646	-	PROSITE_profiles:PS50157,PANTHER:PTHR24384,PANTHER:PTHR24384:SF80,PROSITE_patterns:PS00028,Gene3D:3.30.160.60,Pfam:PF00096,SMART:SM00355,Superfamily:SSF57667	-	-	-	-	-
rs330288467	3:16961219-16961219	C	synonymous_variant	LOW	ZNF713	ENSSSCG00000029029	Transcript	ENSSSCT00000027523.3	protein_coding	6/6	-	-	-	1528	882	294	R	agA/agG	rs330288467	-	-1	-	HGNC	HGNC:22043	-	-	-	P1	ENSSSCP00000026646	-	PROSITE_profiles:PS50157,PANTHER:PTHR24384,PANTHER:PTHR24384:SF80,PROSITE_patterns:PS00028,Gene3D:3.30.160.60,Pfam:PF00096,SMART:SM00355,Superfamily:SSF57667	-	-	-	-	-
rs323115420	3:16964045-16964045	A	missense_variant	MODERATE	ZNF713	ENSSSCG00000029029	Transcript	ENSSSCT00000027523.3	protein_coding	5/6	-	-	-	945	299	100	H/L	cAt/cTt	rs323115420	-	-1	-	HGNC	HGNC:22043	-	-	-	P1	ENSSSCP00000026646	tolerated(0.65)	MobiDB_lite:mobidb-lite,PROSITE_profiles:PS50805,PANTHER:PTHR24384,PANTHER:PTHR24384:SF80	-	-	-	-	-
rs335343250	3:16964916-16964916	C	intron_variant	MODIFIER	ZNF713	ENSSSCG00000029029	Transcript	ENSSSCT00000027523.3	protein_coding	-	3/5	-	-	-	-	-	-	-	rs335343250	-	-1	-	HGNC	HGNC:22043	-	-	-	P1	ENSSSCP00000026646	-	-	-	-	-	-	-
rs329911516	3:16970816-16970816	G	intron_variant	MODIFIER	ZNF713	ENSSSCG00000029029	Transcript	ENSSSCT00000027523.3	protein_coding	-	2/5	-	-	-	-	-	-	-	rs329911516	-	-1	-	HGNC	HGNC:22043	-	-	-	P1	ENSSSCP00000026646	-	-	-	-	-	-	-
rs342141649	3:16970819-16970819	T	intron_variant	MODIFIER	ZNF713	ENSSSCG00000029029	Transcript	ENSSSCT00000027523.3	protein_coding	-	2/5	-	-	-	-	-	-	-	rs342141649	-	-1	-	HGNC	HGNC:22043	-	-	-	P1	ENSSSCP00000026646	-	-	-	-	-	-	-
rs342012840	3:16971089-16971089	C	5_prime_UTR_variant	MODIFIER	ZNF713	ENSSSCG00000029029	Transcript	ENSSSCT00000027523.3	protein_coding	2/6	-	-	-	398	-	-	-	-	rs342012840	-	-1	-	HGNC	HGNC:22043	-	-	-	P1	ENSSSCP00000026646	-	-	-	-	-	-	-
rs328383315	3:16971295-16971295	A	intron_variant	MODIFIER	ZNF713	ENSSSCG00000029029	Transcript	ENSSSCT00000027523.3	protein_coding	-	1/5	-	-	-	-	-	-	-	rs328383315	-	-1	-	HGNC	HGNC:22043	-	-	-	P1	ENSSSCP00000026646	-	-	-	-	-	-	-
new	3:17001571-17001575	-	intron_variant	MODIFIER	SEPTIN14	ENSSSCG00000007751	Transcript	ENSSSCT00000008498.4	protein_coding	-	1/8	-	-	-	-	-	-	-	-	-	1	-	HGNC	HGNC:33280	-	-	-	P1	ENSSSCP00000008279	-	-	-	-	-	-	-
new	3:17033960-17033960	C	missense_variant	MODERATE	-	ENSSSCG00000036685	Transcript	ENSSSCT00000061893.2	protein_coding	1/1	-	-	-	630	616	206	M/V	Atg/Gtg	-	-	-1	-	-	-	-	-	-	P1	ENSSSCP00000037911	tolerated_low_confidence(0.07)	Transmembrane_helices:TMhelix,PROSITE_profiles:PS50262,CDD:cd15234,PANTHER:PTHR26451:SF21,PANTHER:PTHR26451,Pfam:PF13853,Gene3D:1.20.1070.10,Superfamily:SSF81321,Prints:PR00237	-	-	-	-	-
new	3:17033997-17033997	A	synonymous_variant	LOW	-	ENSSSCG00000036685	Transcript	ENSSSCT00000061893.2	protein_coding	1/1	-	-	-	593	579	193	L	ctC/ctT	-	-	-1	-	-	-	-	-	-	P1	ENSSSCP00000037911	-	PROSITE_profiles:PS50262,CDD:cd15234,PANTHER:PTHR26451:SF21,PANTHER:PTHR26451,Pfam:PF13853,Gene3D:1.20.1070.10,Superfamily:SSF81321	-	-	-	-	-
new	3:17034051-17034051	T	synonymous_variant	LOW	-	ENSSSCG00000036685	Transcript	ENSSSCT00000061893.2	protein_coding	1/1	-	-	-	539	525	175	P	ccT/ccA	-	-	-1	-	-	-	-	-	-	P1	ENSSSCP00000037911	-	PROSITE_profiles:PS50262,CDD:cd15234,PANTHER:PTHR26451:SF21,PANTHER:PTHR26451,Pfam:PF13853,Gene3D:1.20.1070.10,Superfamily:SSF81321	-	-	-	-	-
new	3:17034234-17034234	G	synonymous_variant	LOW	-	ENSSSCG00000036685	Transcript	ENSSSCT00000061893.2	protein_coding	1/1	-	-	-	356	342	114	L	ctT/ctC	-	-	-1	-	-	-	-	-	-	P1	ENSSSCP00000037911	-	Transmembrane_helices:TMhelix,PROSITE_profiles:PS50262,CDD:cd15234,PANTHER:PTHR26451:SF21,PANTHER:PTHR26451,PROSITE_patterns:PS00237,Pfam:PF13853,Gene3D:1.20.1070.10,Superfamily:SSF81321,Prints:PR00237	-	-	-	-	-
new	3:17034293-17034293	C	missense_variant	MODERATE	-	ENSSSCG00000036685	Transcript	ENSSSCT00000061893.2	protein_coding	1/1	-	-	-	297	283	95	K/E	Aaa/Gaa	-	-	-1	-	-	-	-	-	-	P1	ENSSSCP00000037911	tolerated_low_confidence(1)	PROSITE_profiles:PS50262,CDD:cd15234,PANTHER:PTHR26451:SF21,PANTHER:PTHR26451,Pfam:PF13853,Gene3D:1.20.1070.10,Superfamily:SSF81321,Prints:PR00245	-	-	-	-	-
new	3:17034405-17034405	T	synonymous_variant	LOW	-	ENSSSCG00000036685	Transcript	ENSSSCT00000061893.2	protein_coding	1/1	-	-	-	185	171	57	T	acG/acA	-	-	-1	-	-	-	-	-	-	P1	ENSSSCP00000037911	-	PROSITE_profiles:PS50262,CDD:cd15234,PANTHER:PTHR26451:SF21,PANTHER:PTHR26451,Pfam:PF13853,Gene3D:1.20.1070.10,Superfamily:SSF81321	-	-	-	-	-
rs702384560	3:17034426-17034426	A	synonymous_variant	LOW	-	ENSSSCG00000036685	Transcript	ENSSSCT00000061893.2	protein_coding	1/1	-	-	-	164	150	50	I	atC/atT	rs702384560	-	-1	-	-	-	-	-	-	P1	ENSSSCP00000037911	-	PROSITE_profiles:PS50262,CDD:cd15234,PANTHER:PTHR26451:SF21,PANTHER:PTHR26451,Pfam:PF13853,Gene3D:1.20.1070.10,Superfamily:SSF81321,Prints:PR00237	-	-	-	-	-
rs709083818	3:17034534-17034534	G	synonymous_variant	LOW	-	ENSSSCG00000036685	Transcript	ENSSSCT00000061893.2	protein_coding	1/1	-	-	-	56	42	14	L	ctT/ctC	rs709083818	-	-1	-	-	-	-	-	-	P1	ENSSSCP00000037911	-	PANTHER:PTHR26451:SF21,PANTHER:PTHR26451,Superfamily:SSF81321	-	-	-	-	-
rs324169719	3:17034589-17034589	T	5_prime_UTR_variant	MODIFIER	-	ENSSSCG00000036685	Transcript	ENSSSCT00000061893.2	protein_coding	1/1	-	-	-	1	-	-	-	-	rs324169719	-	-1	-	-	-	-	-	-	P1	ENSSSCP00000037911	-	-	-	-	-	-	-
rs330223831	3:17034658-17034658	T	upstream_gene_variant	MODIFIER	-	ENSSSCG00000036685	Transcript	ENSSSCT00000061893.2	protein_coding	-	-	-	-	-	-	-	-	-	rs330223831	69	-1	-	-	-	-	-	-	P1	ENSSSCP00000037911	-	-	-	-	-	-	-
rs344858642	3:17244108-17244108	T	synonymous_variant	LOW	ITGAM	ENSSSCG00000007754	Transcript	ENSSSCT00000008501.5	protein_coding	9/30	-	-	-	956	912	304	G	ggG/ggA	rs344858642	-	-1	-	HGNC	HGNC:6149	-	-	-	-	ENSSSCP00000008282	-	Gene3D:2.130.10.130,Gene3D:3.40.50.410,Pfam:PF00092,PROSITE_profiles:PS50234,PANTHER:PTHR23220,PANTHER:PTHR23220:SF124,SMART:SM00327,Superfamily:SSF53300,Superfamily:SSF69318,CDD:cd01469	-	-	-	-	-
rs344858642	3:17244108-17244108	T	synonymous_variant	LOW	ITGAM	ENSSSCG00000007754	Transcript	ENSSSCT00000008502.4	protein_coding	8/30	-	-	-	1292	1140	380	G	ggG/ggA	rs344858642	-	-1	-	HGNC	HGNC:6149	-	-	-	P5	ENSSSCP00000008283	-	CDD:cd01469,Gene3D:2.130.10.130,Gene3D:3.40.50.410,Pfam:PF00092,SMART:SM00327,Superfamily:SSF53300,Superfamily:SSF69318,PROSITE_profiles:PS50234,PANTHER:PTHR23220,PANTHER:PTHR23220:SF124	-	-	-	-	-
rs344858642	3:17244108-17244108	T	synonymous_variant	LOW	ITGAM	ENSSSCG00000007754	Transcript	ENSSSCT00000037434.2	protein_coding	9/31	-	-	-	937	903	301	G	ggG/ggA	rs344858642	-	-1	-	HGNC	HGNC:6149	-	-	-	A2	ENSSSCP00000033081	-	Gene3D:2.130.10.130,Gene3D:3.40.50.410,Pfam:PF00092,PROSITE_profiles:PS50234,PANTHER:PTHR23220,PANTHER:PTHR23220:SF124,SMART:SM00327,Superfamily:SSF53300,Superfamily:SSF69318,CDD:cd01469	-	-	-	-	-
rs344858642	3:17244108-17244108	T	synonymous_variant	LOW	ITGAM	ENSSSCG00000007754	Transcript	ENSSSCT00000069473.1	protein_coding	8/31	-	-	-	1292	1140	380	G	ggG/ggA	rs344858642	-	-1	-	HGNC	HGNC:6149	-	-	-	A2	ENSSSCP00000069272	-	Gene3D:2.130.10.130,Gene3D:3.40.50.410,Pfam:PF00092,PROSITE_profiles:PS50234,PANTHER:PTHR23220,PANTHER:PTHR23220:SF124,SMART:SM00327,Superfamily:SSF53300,Superfamily:SSF69318,CDD:cd01469	-	-	-	-	-
rs344858642	3:17244108-17244108	T	synonymous_variant	LOW	ITGAM	ENSSSCG00000007754	Transcript	ENSSSCT00000070683.1	protein_coding	9/32	-	-	-	918	918	306	G	ggG/ggA	rs344858642	-	-1	-	HGNC	HGNC:6149	-	-	-	-	ENSSSCP00000074427	-	Gene3D:2.130.10.130,Gene3D:3.40.50.410,Pfam:PF00092,PROSITE_profiles:PS50234,PANTHER:PTHR23220,PANTHER:PTHR23220:SF124,SMART:SM00327,Superfamily:SSF53300,Superfamily:SSF69318,CDD:cd01469	-	-	-	-	-
rs344858642	3:17244108-17244108	T	synonymous_variant	LOW	ITGAM	ENSSSCG00000007754	Transcript	ENSSSCT00000078391.1	protein_coding	9/32	-	-	-	978	801	267	G	ggG/ggA	rs344858642	-	-1	-	HGNC	HGNC:6149	-	-	-	A2	ENSSSCP00000065949	-	Gene3D:2.130.10.130,Gene3D:3.40.50.410,Pfam:PF00092,PROSITE_profiles:PS50234,PANTHER:PTHR23220,PANTHER:PTHR23220:SF124,SMART:SM00327,Superfamily:SSF53300,Superfamily:SSF69318,CDD:cd01469	-	-	-	-	-
rs344858642	3:17244108-17244108	T	synonymous_variant	LOW	ITGAM	ENSSSCG00000007754	Transcript	ENSSSCT00000078847.1	protein_coding	8/30	-	-	-	1292	1140	380	G	ggG/ggA	rs344858642	-	-1	-	HGNC	HGNC:6149	-	-	-	A2	ENSSSCP00000070777	-	Gene3D:2.130.10.130,Gene3D:3.40.50.410,Pfam:PF00092,PROSITE_profiles:PS50234,PANTHER:PTHR23220,PANTHER:PTHR23220:SF124,SMART:SM00327,Superfamily:SSF53300,Superfamily:SSF69318,CDD:cd01469	-	-	-	-	-
rs326942919	3:17246305-17246305	A	synonymous_variant	LOW	ITGAM	ENSSSCG00000007754	Transcript	ENSSSCT00000008501.5	protein_coding	7/30	-	-	-	629	585	195	S	tcC/tcT	rs326942919	-	-1	-	HGNC	HGNC:6149	-	-	-	-	ENSSSCP00000008282	-	Gene3D:2.130.10.130,Gene3D:3.40.50.410,Pfam:PF00092,Prints:PR00453,PROSITE_profiles:PS50234,PANTHER:PTHR23220,PANTHER:PTHR23220:SF124,SMART:SM00327,Superfamily:SSF53300,Superfamily:SSF69318,CDD:cd01469	-	-	-	-	-
rs326942919	3:17246305-17246305	A	synonymous_variant	LOW	ITGAM	ENSSSCG00000007754	Transcript	ENSSSCT00000008502.4	protein_coding	6/30	-	-	-	965	813	271	S	tcC/tcT	rs326942919	-	-1	-	HGNC	HGNC:6149	-	-	-	P5	ENSSSCP00000008283	-	CDD:cd01469,Gene3D:2.130.10.130,Gene3D:3.40.50.410,Pfam:PF00092,SMART:SM00327,Superfamily:SSF53300,Superfamily:SSF69318,PROSITE_profiles:PS50234,PANTHER:PTHR23220,PANTHER:PTHR23220:SF124,Prints:PR00453	-	-	-	-	-
rs326942919	3:17246305-17246305	A	synonymous_variant	LOW	ITGAM	ENSSSCG00000007754	Transcript	ENSSSCT00000037434.2	protein_coding	7/31	-	-	-	610	576	192	S	tcC/tcT	rs326942919	-	-1	-	HGNC	HGNC:6149	-	-	-	A2	ENSSSCP00000033081	-	Gene3D:2.130.10.130,Gene3D:3.40.50.410,Pfam:PF00092,Prints:PR00453,PROSITE_profiles:PS50234,PANTHER:PTHR23220,PANTHER:PTHR23220:SF124,SMART:SM00327,Superfamily:SSF53300,Superfamily:SSF69318,CDD:cd01469	-	-	-	-	-
rs326942919	3:17246305-17246305	A	synonymous_variant	LOW	ITGAM	ENSSSCG00000007754	Transcript	ENSSSCT00000069473.1	protein_coding	6/31	-	-	-	965	813	271	S	tcC/tcT	rs326942919	-	-1	-	HGNC	HGNC:6149	-	-	-	A2	ENSSSCP00000069272	-	Gene3D:2.130.10.130,Gene3D:3.40.50.410,Pfam:PF00092,Prints:PR00453,PROSITE_profiles:PS50234,PANTHER:PTHR23220,PANTHER:PTHR23220:SF124,SMART:SM00327,Superfamily:SSF53300,Superfamily:SSF69318,CDD:cd01469	-	-	-	-	-
rs326942919	3:17246305-17246305	A	synonymous_variant	LOW	ITGAM	ENSSSCG00000007754	Transcript	ENSSSCT00000070683.1	protein_coding	7/32	-	-	-	591	591	197	S	tcC/tcT	rs326942919	-	-1	-	HGNC	HGNC:6149	-	-	-	-	ENSSSCP00000074427	-	Gene3D:2.130.10.130,Gene3D:3.40.50.410,Pfam:PF00092,Prints:PR00453,PROSITE_profiles:PS50234,PANTHER:PTHR23220,PANTHER:PTHR23220:SF124,SMART:SM00327,Superfamily:SSF53300,Superfamily:SSF69318,CDD:cd01469	-	-	-	-	-
rs326942919	3:17246305-17246305	A	synonymous_variant	LOW	ITGAM	ENSSSCG00000007754	Transcript	ENSSSCT00000078391.1	protein_coding	7/32	-	-	-	651	474	158	S	tcC/tcT	rs326942919	-	-1	-	HGNC	HGNC:6149	-	-	-	A2	ENSSSCP00000065949	-	Gene3D:2.130.10.130,Gene3D:3.40.50.410,Pfam:PF00092,Prints:PR00453,PROSITE_profiles:PS50234,PANTHER:PTHR23220,PANTHER:PTHR23220:SF124,SMART:SM00327,Superfamily:SSF53300,Superfamily:SSF69318,CDD:cd01469	-	-	-	-	-
rs326942919	3:17246305-17246305	A	synonymous_variant	LOW	ITGAM	ENSSSCG00000007754	Transcript	ENSSSCT00000078847.1	protein_coding	6/30	-	-	-	965	813	271	S	tcC/tcT	rs326942919	-	-1	-	HGNC	HGNC:6149	-	-	-	A2	ENSSSCP00000070777	-	Gene3D:2.130.10.130,Gene3D:3.40.50.410,Pfam:PF00092,Prints:PR00453,PROSITE_profiles:PS50234,PANTHER:PTHR23220,PANTHER:PTHR23220:SF124,SMART:SM00327,Superfamily:SSF53300,Superfamily:SSF69318,CDD:cd01469	-	-	-	-	-
rs327289001	3:17254444-17254444	T	missense_variant	MODERATE	ITGAM	ENSSSCG00000007754	Transcript	ENSSSCT00000008501.5	protein_coding	3/30	-	-	-	273	229	77	V/M	Gtg/Atg	rs327289001	-	-1	-	HGNC	HGNC:6149	-	-	-	-	ENSSSCP00000008282	deleterious(0.01)	Gene3D:2.130.10.130,PROSITE_profiles:PS51470,PANTHER:PTHR23220,PANTHER:PTHR23220:SF124,SMART:SM00191,Superfamily:SSF69318	-	-	-	-	-
rs327289001	3:17254444-17254444	T	missense_variant	MODERATE	ITGAM	ENSSSCG00000007754	Transcript	ENSSSCT00000008502.4	protein_coding	2/30	-	-	-	603	451	151	V/M	Gtg/Atg	rs327289001	-	-1	-	HGNC	HGNC:6149	-	-	-	P5	ENSSSCP00000008283	deleterious(0.01)	Gene3D:2.130.10.130,SMART:SM00191,Superfamily:SSF69318,PROSITE_profiles:PS51470,PANTHER:PTHR23220,PANTHER:PTHR23220:SF124	-	-	-	-	-
rs327289001	3:17254444-17254444	T	missense_variant	MODERATE	ITGAM	ENSSSCG00000007754	Transcript	ENSSSCT00000037434.2	protein_coding	3/31	-	-	-	248	214	72	V/M	Gtg/Atg	rs327289001	-	-1	-	HGNC	HGNC:6149	-	-	-	A2	ENSSSCP00000033081	deleterious(0.01)	Gene3D:2.130.10.130,PROSITE_profiles:PS51470,PANTHER:PTHR23220,PANTHER:PTHR23220:SF124,SMART:SM00191,Superfamily:SSF69318	-	-	-	-	-
rs327289001	3:17254444-17254444	T	missense_variant	MODERATE	ITGAM	ENSSSCG00000007754	Transcript	ENSSSCT00000069473.1	protein_coding	2/31	-	-	-	603	451	151	V/M	Gtg/Atg	rs327289001	-	-1	-	HGNC	HGNC:6149	-	-	-	A2	ENSSSCP00000069272	deleterious(0.01)	Gene3D:2.130.10.130,PROSITE_profiles:PS51470,PANTHER:PTHR23220,PANTHER:PTHR23220:SF124,SMART:SM00191,Superfamily:SSF69318	-	-	-	-	-
rs327289001	3:17254444-17254444	T	missense_variant	MODERATE	ITGAM	ENSSSCG00000007754	Transcript	ENSSSCT00000070683.1	protein_coding	3/32	-	-	-	229	229	77	V/M	Gtg/Atg	rs327289001	-	-1	-	HGNC	HGNC:6149	-	-	-	-	ENSSSCP00000074427	deleterious(0.01)	Gene3D:2.130.10.130,PROSITE_profiles:PS51470,PANTHER:PTHR23220,PANTHER:PTHR23220:SF124,SMART:SM00191,Superfamily:SSF69318	-	-	-	-	-
rs327289001	3:17254444-17254444	T	missense_variant	MODERATE	ITGAM	ENSSSCG00000007754	Transcript	ENSSSCT00000078391.1	protein_coding	3/32	-	-	-	289	112	38	V/M	Gtg/Atg	rs327289001	-	-1	-	HGNC	HGNC:6149	-	-	-	A2	ENSSSCP00000065949	deleterious(0.01)	Gene3D:2.130.10.130,PROSITE_profiles:PS51470,PANTHER:PTHR23220,PANTHER:PTHR23220:SF124,SMART:SM00191,Superfamily:SSF69318	-	-	-	-	-
rs327289001	3:17254444-17254444	T	missense_variant	MODERATE	ITGAM	ENSSSCG00000007754	Transcript	ENSSSCT00000078847.1	protein_coding	2/30	-	-	-	603	451	151	V/M	Gtg/Atg	rs327289001	-	-1	-	HGNC	HGNC:6149	-	-	-	A2	ENSSSCP00000070777	deleterious(0.01)	Gene3D:2.130.10.130,PROSITE_profiles:PS51470,PANTHER:PTHR23220,PANTHER:PTHR23220:SF124,SMART:SM00191,Superfamily:SSF69318	-	-	-	-	-
rs327947675	3:17399455-17399455	G	downstream_gene_variant	MODIFIER	PRSS53	ENSSSCG00000007765	Transcript	ENSSSCT00000008512.3	protein_coding	-	-	-	-	-	-	-	-	-	rs327947675	2620	1	-	HGNC	HGNC:34407	-	-	-	P1	ENSSSCP00000008293	-	-	-	-	-	-	-
rs327947675	3:17399455-17399455	G	synonymous_variant	LOW	ZNF646	ENSSSCG00000026817	Transcript	ENSSSCT00000025977.3	protein_coding	2/4	-	-	-	5139	4776	1592	H	caT/caC	rs327947675	-	-1	-	HGNC	HGNC:29004	-	-	-	A2	ENSSSCP00000021928	-	Gene3D:3.30.160.60,Pfam:PF00096,PROSITE_patterns:PS00028,PROSITE_profiles:PS50157,PANTHER:PTHR24403,PANTHER:PTHR24403:SF56,SMART:SM00355,Superfamily:SSF57667	-	-	-	-	-
rs327947675	3:17399455-17399455	G	synonymous_variant	LOW	ZNF646	ENSSSCG00000026817	Transcript	ENSSSCT00000043397.2	protein_coding	3/4	-	-	-	5272	4776	1592	H	caT/caC	rs327947675	-	-1	-	HGNC	HGNC:29004	-	-	-	A2	ENSSSCP00000038859	-	Gene3D:3.30.160.60,Pfam:PF00096,PROSITE_patterns:PS00028,PROSITE_profiles:PS50157,PANTHER:PTHR24403,PANTHER:PTHR24403:SF56,SMART:SM00355,Superfamily:SSF57667	-	-	-	-	-
rs327947675	3:17399455-17399455	G	downstream_gene_variant	MODIFIER	VKORC1	ENSSSCG00000035364	Transcript	ENSSSCT00000043889.2	protein_coding	-	-	-	-	-	-	-	-	-	rs327947675	2615	1	-	HGNC	HGNC:23663	-	-	-	P1	ENSSSCP00000049733	-	-	-	-	-	-	-
rs327947675	3:17399455-17399455	G	downstream_gene_variant	MODIFIER	PRSS53	ENSSSCG00000007765	Transcript	ENSSSCT00000064187.2	protein_coding	-	-	-	-	-	-	-	-	-	rs327947675	2603	1	-	HGNC	HGNC:34407	-	-	-	-	ENSSSCP00000041649	-	-	-	-	-	-	-
rs327947675	3:17399455-17399455	G	5_prime_UTR_variant	MODIFIER	BCKDK	ENSSSCG00000007763	Transcript	ENSSSCT00000073582.1	protein_coding	1/13	-	-	-	2750	-	-	-	-	rs327947675	-	-1	-	HGNC	HGNC:16902	-	-	-	P1	ENSSSCP00000071561	-	-	-	-	-	-	-
rs327947675	3:17399455-17399455	G	synonymous_variant	LOW	ZNF646	ENSSSCG00000026817	Transcript	ENSSSCT00000081468.1	protein_coding	1/2	-	-	-	4858	4776	1592	H	caT/caC	rs327947675	-	-1	-	HGNC	HGNC:29004	-	-	-	P5	ENSSSCP00000072183	-	Gene3D:3.30.160.60,Pfam:PF00096,PROSITE_patterns:PS00028,PROSITE_profiles:PS50157,PANTHER:PTHR24403,PANTHER:PTHR24403:SF56,SMART:SM00355,Superfamily:SSF57667	-	-	-	-	-
rs337670844	3:17399477-17399477	T	downstream_gene_variant	MODIFIER	PRSS53	ENSSSCG00000007765	Transcript	ENSSSCT00000008512.3	protein_coding	-	-	-	-	-	-	-	-	-	rs337670844	2642	1	-	HGNC	HGNC:34407	-	-	-	P1	ENSSSCP00000008293	-	-	-	-	-	-	-
rs337670844	3:17399477-17399477	T	missense_variant	MODERATE	ZNF646	ENSSSCG00000026817	Transcript	ENSSSCT00000025977.3	protein_coding	2/4	-	-	-	5117	4754	1585	G/D	gGc/gAc	rs337670844	-	-1	-	HGNC	HGNC:29004	-	-	-	A2	ENSSSCP00000021928	tolerated(0.1)	Gene3D:3.30.160.60,Pfam:PF00096,PROSITE_patterns:PS00028,PROSITE_profiles:PS50157,PANTHER:PTHR24403,PANTHER:PTHR24403,PANTHER:PTHR24403:SF56,PANTHER:PTHR24403:SF56,SMART:SM00355,Superfamily:SSF57667	-	-	-	-	-
rs337670844	3:17399477-17399477	T	missense_variant	MODERATE	ZNF646	ENSSSCG00000026817	Transcript	ENSSSCT00000043397.2	protein_coding	3/4	-	-	-	5250	4754	1585	G/D	gGc/gAc	rs337670844	-	-1	-	HGNC	HGNC:29004	-	-	-	A2	ENSSSCP00000038859	tolerated(0.11)	Gene3D:3.30.160.60,Pfam:PF00096,PROSITE_patterns:PS00028,PROSITE_profiles:PS50157,PANTHER:PTHR24403,PANTHER:PTHR24403,PANTHER:PTHR24403:SF56,PANTHER:PTHR24403:SF56,SMART:SM00355,Superfamily:SSF57667	-	-	-	-	-
rs337670844	3:17399477-17399477	T	downstream_gene_variant	MODIFIER	VKORC1	ENSSSCG00000035364	Transcript	ENSSSCT00000043889.2	protein_coding	-	-	-	-	-	-	-	-	-	rs337670844	2637	1	-	HGNC	HGNC:23663	-	-	-	P1	ENSSSCP00000049733	-	-	-	-	-	-	-
rs337670844	3:17399477-17399477	T	downstream_gene_variant	MODIFIER	PRSS53	ENSSSCG00000007765	Transcript	ENSSSCT00000064187.2	protein_coding	-	-	-	-	-	-	-	-	-	rs337670844	2625	1	-	HGNC	HGNC:34407	-	-	-	-	ENSSSCP00000041649	-	-	-	-	-	-	-
rs337670844	3:17399477-17399477	T	5_prime_UTR_variant	MODIFIER	BCKDK	ENSSSCG00000007763	Transcript	ENSSSCT00000073582.1	protein_coding	1/13	-	-	-	2728	-	-	-	-	rs337670844	-	-1	-	HGNC	HGNC:16902	-	-	-	P1	ENSSSCP00000071561	-	-	-	-	-	-	-
rs337670844	3:17399477-17399477	T	missense_variant	MODERATE	ZNF646	ENSSSCG00000026817	Transcript	ENSSSCT00000081468.1	protein_coding	1/2	-	-	-	4836	4754	1585	G/D	gGc/gAc	rs337670844	-	-1	-	HGNC	HGNC:29004	-	-	-	P5	ENSSSCP00000072183	tolerated(0.08)	Gene3D:3.30.160.60,Pfam:PF00096,PROSITE_patterns:PS00028,PROSITE_profiles:PS50157,PANTHER:PTHR24403,PANTHER:PTHR24403,PANTHER:PTHR24403:SF56,PANTHER:PTHR24403:SF56,SMART:SM00355,Superfamily:SSF57667	-	-	-	-	-
rs328098289	3:17430228-17430228	C	splice_region_variant,synonymous_variant	LOW	STX4	ENSSSCG00000007768	Transcript	ENSSSCT00000008515.4	protein_coding	3/11	-	-	-	526	231	77	E	gaA/gaG	rs328098289	-	-1	-	HGNC	HGNC:11439	-	-	-	-	ENSSSCP00000008296	-	CDD:cd00179,Pfam:PF00804,Gene3D:1.20.58.70,SMART:SM00503,Superfamily:SSF47661,PANTHER:PTHR19957:SF97,PANTHER:PTHR19957,Coiled-coils_(Ncoils):Coil	-	-	-	-	-
rs328098289	3:17430228-17430228	C	splice_region_variant,synonymous_variant	LOW	STX4	ENSSSCG00000007768	Transcript	ENSSSCT00000059268.2	protein_coding	3/11	-	-	-	491	231	77	E	gaA/gaG	rs328098289	-	-1	-	HGNC	HGNC:11439	-	-	-	-	ENSSSCP00000044112	-	Gene3D:1.20.58.70,Coiled-coils_(Ncoils):Coil,Pfam:PF00804,PANTHER:PTHR19957,PANTHER:PTHR19957:SF97,SMART:SM00503,Superfamily:SSF47661,CDD:cd00179	-	-	-	-	-
rs328098289	3:17430228-17430228	C	upstream_gene_variant	MODIFIER	-	ENSSSCG00000049720	Transcript	ENSSSCT00000070519.1	lncRNA	-	-	-	-	-	-	-	-	-	rs328098289	965	1	-	-	-	-	-	-	-	-	-	-	-	-	-	-	-
rs328098289	3:17430228-17430228	C	upstream_gene_variant	MODIFIER	-	ENSSSCG00000049720	Transcript	ENSSSCT00000071135.1	lncRNA	-	-	-	-	-	-	-	-	-	rs328098289	4667	1	-	-	-	-	-	-	-	-	-	-	-	-	-	-	-
rs328098289	3:17430228-17430228	C	upstream_gene_variant	MODIFIER	-	ENSSSCG00000049720	Transcript	ENSSSCT00000080957.1	lncRNA	-	-	-	-	-	-	-	-	-	rs328098289	912	1	-	-	-	-	-	-	-	-	-	-	-	-	-	-	-
rs328098289	3:17430228-17430228	C	splice_region_variant,synonymous_variant	LOW	STX4	ENSSSCG00000007768	Transcript	ENSSSCT00000081511.1	protein_coding	3/12	-	-	-	491	231	77	E	gaA/gaG	rs328098289	-	-1	-	HGNC	HGNC:11439	-	-	-	P1	ENSSSCP00000069593	-	Coiled-coils_(Ncoils):Coil,CDD:cd00179,PANTHER:PTHR19957:SF97,PANTHER:PTHR19957,Pfam:PF00804,Gene3D:1.20.58.70,SMART:SM00503,Superfamily:SSF47661	-	-	-	-	-
rs344526901	3:17458409-17458409	T	3_prime_UTR_variant	MODIFIER	STX1B	ENSSSCG00000021238	Transcript	ENSSSCT00000029053.2	protein_coding	10/10	-	-	-	3052	-	-	-	-	rs344526901	-	1	-	HGNC	HGNC:18539	-	-	-	P1	ENSSSCP00000023858	-	-	-	-	-	-	-
rs344526901	3:17458409-17458409	T	downstream_gene_variant	MODIFIER	HSD3B7	ENSSSCG00000032369	Transcript	ENSSSCT00000056307.2	protein_coding	-	-	-	-	-	-	-	-	-	rs344526901	1218	-1	-	HGNC	HGNC:18324	-	-	-	-	ENSSSCP00000036316	-	-	-	-	-	-	-
rs344526901	3:17458409-17458409	T	3_prime_UTR_variant	MODIFIER	STX1B	ENSSSCG00000021238	Transcript	ENSSSCT00000072674.1	protein_coding	10/10	-	-	-	2931	-	-	-	-	rs344526901	-	1	-	HGNC	HGNC:18539	-	-	-	-	ENSSSCP00000068304	-	-	-	-	-	-	-
rs344526901	3:17458409-17458409	T	downstream_gene_variant	MODIFIER	STX1B	ENSSSCG00000021238	Transcript	ENSSSCT00000083613.1	protein_coding	-	-	-	-	-	-	-	-	-	rs344526901	2317	1	-	HGNC	HGNC:18539	-	-	-	-	ENSSSCP00000059988	-	-	-	-	-	-	-
rs344526901	3:17458409-17458409	T	downstream_gene_variant	MODIFIER	HSD3B7	ENSSSCG00000032369	Transcript	ENSSSCT00000087269.1	protein_coding	-	-	-	-	-	-	-	-	-	rs344526901	1220	-1	-	HGNC	HGNC:18324	-	-	-	P1	ENSSSCP00000064439	-	-	-	-	-	-	-
rs334776843	3:17458467-17458467	T	3_prime_UTR_variant	MODIFIER	STX1B	ENSSSCG00000021238	Transcript	ENSSSCT00000029053.2	protein_coding	10/10	-	-	-	3110	-	-	-	-	rs334776843	-	1	-	HGNC	HGNC:18539	-	-	-	P1	ENSSSCP00000023858	-	-	-	-	-	-	-
rs334776843	3:17458467-17458467	T	downstream_gene_variant	MODIFIER	HSD3B7	ENSSSCG00000032369	Transcript	ENSSSCT00000056307.2	protein_coding	-	-	-	-	-	-	-	-	-	rs334776843	1160	-1	-	HGNC	HGNC:18324	-	-	-	-	ENSSSCP00000036316	-	-	-	-	-	-	-
rs334776843	3:17458467-17458467	T	3_prime_UTR_variant	MODIFIER	STX1B	ENSSSCG00000021238	Transcript	ENSSSCT00000072674.1	protein_coding	10/10	-	-	-	2989	-	-	-	-	rs334776843	-	1	-	HGNC	HGNC:18539	-	-	-	-	ENSSSCP00000068304	-	-	-	-	-	-	-
rs334776843	3:17458467-17458467	T	downstream_gene_variant	MODIFIER	STX1B	ENSSSCG00000021238	Transcript	ENSSSCT00000083613.1	protein_coding	-	-	-	-	-	-	-	-	-	rs334776843	2375	1	-	HGNC	HGNC:18539	-	-	-	-	ENSSSCP00000059988	-	-	-	-	-	-	-
rs334776843	3:17458467-17458467	T	downstream_gene_variant	MODIFIER	HSD3B7	ENSSSCG00000032369	Transcript	ENSSSCT00000087269.1	protein_coding	-	-	-	-	-	-	-	-	-	rs334776843	1162	-1	-	HGNC	HGNC:18324	-	-	-	P1	ENSSSCP00000064439	-	-	-	-	-	-	-
rs322669402	3:17459844-17459844	G	downstream_gene_variant	MODIFIER	SETD1A	ENSSSCG00000007782	Transcript	ENSSSCT00000008529.4	protein_coding	-	-	-	-	-	-	-	-	-	rs322669402	3924	-1	-	HGNC	HGNC:29010	-	-	-	P1	ENSSSCP00000008310	-	-	-	-	-	-	-
rs322669402	3:17459844-17459844	G	downstream_gene_variant	MODIFIER	STX1B	ENSSSCG00000021238	Transcript	ENSSSCT00000029053.2	protein_coding	-	-	-	-	-	-	-	-	-	rs322669402	328	1	-	HGNC	HGNC:18539	-	-	-	P1	ENSSSCP00000023858	-	-	-	-	-	-	-
rs322669402	3:17459844-17459844	G	3_prime_UTR_variant	MODIFIER	HSD3B7	ENSSSCG00000032369	Transcript	ENSSSCT00000056307.2	protein_coding	7/7	-	-	-	1933	-	-	-	-	rs322669402	-	-1	-	HGNC	HGNC:18324	-	-	-	-	ENSSSCP00000036316	-	-	-	-	-	-	-
rs322669402	3:17459844-17459844	G	downstream_gene_variant	MODIFIER	STX1B	ENSSSCG00000021238	Transcript	ENSSSCT00000072674.1	protein_coding	-	-	-	-	-	-	-	-	-	rs322669402	328	1	-	HGNC	HGNC:18539	-	-	-	-	ENSSSCP00000068304	-	-	-	-	-	-	-
rs322669402	3:17459844-17459844	G	downstream_gene_variant	MODIFIER	STX1B	ENSSSCG00000021238	Transcript	ENSSSCT00000083613.1	protein_coding	-	-	-	-	-	-	-	-	-	rs322669402	3752	1	-	HGNC	HGNC:18539	-	-	-	-	ENSSSCP00000059988	-	-	-	-	-	-	-
rs322669402	3:17459844-17459844	G	3_prime_UTR_variant	MODIFIER	HSD3B7	ENSSSCG00000032369	Transcript	ENSSSCT00000087269.1	protein_coding	8/8	-	-	-	1741	-	-	-	-	rs322669402	-	-1	-	HGNC	HGNC:18324	-	-	-	P1	ENSSSCP00000064439	-	-	-	-	-	-	-
rs793318116	3:17460656-17460656	T	downstream_gene_variant	MODIFIER	SETD1A	ENSSSCG00000007782	Transcript	ENSSSCT00000008529.4	protein_coding	-	-	-	-	-	-	-	-	-	rs793318116	3112	-1	-	HGNC	HGNC:29010	-	-	-	P1	ENSSSCP00000008310	-	-	-	-	-	-	-
rs793318116	3:17460656-17460656	T	downstream_gene_variant	MODIFIER	STX1B	ENSSSCG00000021238	Transcript	ENSSSCT00000029053.2	protein_coding	-	-	-	-	-	-	-	-	-	rs793318116	1140	1	-	HGNC	HGNC:18539	-	-	-	P1	ENSSSCP00000023858	-	-	-	-	-	-	-
rs793318116	3:17460656-17460656	T	synonymous_variant	LOW	HSD3B7	ENSSSCG00000032369	Transcript	ENSSSCT00000056307.2	protein_coding	7/7	-	-	-	1121	987	329	P	ccG/ccA	rs793318116	-	-1	-	HGNC	HGNC:18324	-	-	-	-	ENSSSCP00000036316	-	Gene3D:3.40.50.720,PANTHER:PTHR10366,PANTHER:PTHR10366:SF387,Superfamily:SSF51735	-	-	-	-	-
rs793318116	3:17460656-17460656	T	downstream_gene_variant	MODIFIER	STX1B	ENSSSCG00000021238	Transcript	ENSSSCT00000072674.1	protein_coding	-	-	-	-	-	-	-	-	-	rs793318116	1140	1	-	HGNC	HGNC:18539	-	-	-	-	ENSSSCP00000068304	-	-	-	-	-	-	-
rs793318116	3:17460656-17460656	T	downstream_gene_variant	MODIFIER	STX1B	ENSSSCG00000021238	Transcript	ENSSSCT00000083613.1	protein_coding	-	-	-	-	-	-	-	-	-	rs793318116	4564	1	-	HGNC	HGNC:18539	-	-	-	-	ENSSSCP00000059988	-	-	-	-	-	-	-
rs793318116	3:17460656-17460656	T	synonymous_variant	LOW	HSD3B7	ENSSSCG00000032369	Transcript	ENSSSCT00000087269.1	protein_coding	7/8	-	-	-	977	864	288	P	ccG/ccA	rs793318116	-	-1	-	HGNC	HGNC:18324	-	-	-	P1	ENSSSCP00000064439	-	Gene3D:3.40.50.720,PANTHER:PTHR10366,PANTHER:PTHR10366:SF387,Superfamily:SSF51735	-	-	-	-	-
rs336707684	3:17466842-17466842	G	intron_variant	MODIFIER	SETD1A	ENSSSCG00000007782	Transcript	ENSSSCT00000008529.4	protein_coding	-	17/20	-	-	-	-	-	-	-	rs336707684	-	-1	-	HGNC	HGNC:29010	-	-	-	P1	ENSSSCP00000008310	-	-	-	-	-	-	-
rs336707684	3:17466842-17466842	G	upstream_gene_variant	MODIFIER	HSD3B7	ENSSSCG00000032369	Transcript	ENSSSCT00000056307.2	protein_coding	-	-	-	-	-	-	-	-	-	rs336707684	3456	-1	-	HGNC	HGNC:18324	-	-	-	-	ENSSSCP00000036316	-	-	-	-	-	-	-
rs336707684	3:17466842-17466842	G	upstream_gene_variant	MODIFIER	HSD3B7	ENSSSCG00000032369	Transcript	ENSSSCT00000087269.1	protein_coding	-	-	-	-	-	-	-	-	-	rs336707684	3597	-1	-	HGNC	HGNC:18324	-	-	-	P1	ENSSSCP00000064439	-	-	-	-	-	-	-
rs327942559	3:17466860-17466860	C	intron_variant	MODIFIER	SETD1A	ENSSSCG00000007782	Transcript	ENSSSCT00000008529.4	protein_coding	-	17/20	-	-	-	-	-	-	-	rs327942559	-	-1	-	HGNC	HGNC:29010	-	-	-	P1	ENSSSCP00000008310	-	-	-	-	-	-	-
rs327942559	3:17466860-17466860	C	upstream_gene_variant	MODIFIER	HSD3B7	ENSSSCG00000032369	Transcript	ENSSSCT00000056307.2	protein_coding	-	-	-	-	-	-	-	-	-	rs327942559	3474	-1	-	HGNC	HGNC:18324	-	-	-	-	ENSSSCP00000036316	-	-	-	-	-	-	-
rs327942559	3:17466860-17466860	C	upstream_gene_variant	MODIFIER	HSD3B7	ENSSSCG00000032369	Transcript	ENSSSCT00000087269.1	protein_coding	-	-	-	-	-	-	-	-	-	rs327942559	3615	-1	-	HGNC	HGNC:18324	-	-	-	P1	ENSSSCP00000064439	-	-	-	-	-	-	-
rs339276563	3:17468216-17468216	C	synonymous_variant	LOW	SETD1A	ENSSSCG00000007782	Transcript	ENSSSCT00000008529.4	protein_coding	16/21	-	-	-	4369	3666	1222	E	gaA/gaG	rs339276563	-	-1	-	HGNC	HGNC:29010	-	-	-	P1	ENSSSCP00000008310	-	PANTHER:PTHR45814,PANTHER:PTHR45814:SF3,MobiDB_lite:mobidb-lite	-	-	-	-	-
rs339276563	3:17468216-17468216	C	upstream_gene_variant	MODIFIER	HSD3B7	ENSSSCG00000032369	Transcript	ENSSSCT00000056307.2	protein_coding	-	-	-	-	-	-	-	-	-	rs339276563	4830	-1	-	HGNC	HGNC:18324	-	-	-	-	ENSSSCP00000036316	-	-	-	-	-	-	-
rs339276563	3:17468216-17468216	C	upstream_gene_variant	MODIFIER	HSD3B7	ENSSSCG00000032369	Transcript	ENSSSCT00000087269.1	protein_coding	-	-	-	-	-	-	-	-	-	rs339276563	4971	-1	-	HGNC	HGNC:18324	-	-	-	P1	ENSSSCP00000064439	-	-	-	-	-	-	-
rs330957838	3:17468302-17468302	C	missense_variant	MODERATE	SETD1A	ENSSSCG00000007782	Transcript	ENSSSCT00000008529.4	protein_coding	16/21	-	-	-	4283	3580	1194	T/A	Acc/Gcc	rs330957838	-	-1	-	HGNC	HGNC:29010	-	-	-	P1	ENSSSCP00000008310	tolerated_low_confidence(0.34)	PANTHER:PTHR45814,PANTHER:PTHR45814:SF3,MobiDB_lite:mobidb-lite	-	-	-	-	-
rs330957838	3:17468302-17468302	C	upstream_gene_variant	MODIFIER	HSD3B7	ENSSSCG00000032369	Transcript	ENSSSCT00000056307.2	protein_coding	-	-	-	-	-	-	-	-	-	rs330957838	4916	-1	-	HGNC	HGNC:18324	-	-	-	-	ENSSSCP00000036316	-	-	-	-	-	-	-
rs340370195	3:17479170-17479170	G	intron_variant	MODIFIER	SETD1A	ENSSSCG00000007782	Transcript	ENSSSCT00000008529.4	protein_coding	-	11/20	-	-	-	-	-	-	-	rs340370195	-	-1	-	HGNC	HGNC:29010	-	-	-	P1	ENSSSCP00000008310	-	-	-	-	-	-	-
rs345676220	3:17491423-17491423	A	3_prime_UTR_variant	MODIFIER	ORAI3	ENSSSCG00000007770	Transcript	ENSSSCT00000008517.4	protein_coding	2/2	-	-	-	1289	-	-	-	-	rs345676220	-	-1	-	HGNC	HGNC:28185	-	-	-	P1	ENSSSCP00000008298	-	-	-	-	-	-	-
rs345676220	3:17491423-17491423	A	upstream_gene_variant	MODIFIER	SETD1A	ENSSSCG00000007782	Transcript	ENSSSCT00000008529.4	protein_coding	-	-	-	-	-	-	-	-	-	rs345676220	2829	-1	-	HGNC	HGNC:29010	-	-	-	P1	ENSSSCP00000008310	-	-	-	-	-	-	-
rs344892486	3:17610468-17610468	C	5_prime_UTR_variant	MODIFIER	ZNF629	ENSSSCG00000007780	Transcript	ENSSSCT00000008527.4	protein_coding	1/4	-	-	-	121	-	-	-	-	rs344892486	-	1	-	HGNC	HGNC:29008	-	-	-	P1	ENSSSCP00000008308	-	-	-	-	-	-	-
rs335540465	3:17613531-17613531	C	synonymous_variant	LOW	ZNF629	ENSSSCG00000007780	Transcript	ENSSSCT00000008527.4	protein_coding	3/4	-	-	-	599	412	138	L	Ttg/Ctg	rs335540465	-	1	-	HGNC	HGNC:29008	-	-	-	P1	ENSSSCP00000008308	-	PANTHER:PTHR24376,PANTHER:PTHR24376:SF78	-	-	-	-	-
new	3:17617319-17617323	-	3_prime_UTR_variant	MODIFIER	ZNF629	ENSSSCG00000007780	Transcript	ENSSSCT00000008527.4	protein_coding	3/4	-	-	-	4388-4391	-	-	-	-	-	-	1	-	HGNC	HGNC:29008	-	-	-	P1	ENSSSCP00000008308	-	-	-	-	-	-	-
new	3:17617319-17617323	-	downstream_gene_variant	MODIFIER	RNF40	ENSSSCG00000007786	Transcript	ENSSSCT00000008534.4	protein_coding	-	-	-	-	-	-	-	-	-	-	4996	-1	-	HGNC	HGNC:16867	-	-	-	P1	ENSSSCP00000008315	-	-	-	-	-	-	-
new	3:17617319-17617323	-	downstream_gene_variant	MODIFIER	RNF40	ENSSSCG00000007786	Transcript	ENSSSCT00000072341.1	protein_coding	-	-	-	-	-	-	-	-	-	-	4996	-1	-	HGNC	HGNC:16867	-	-	-	-	ENSSSCP00000063666	-	-	-	-	-	-	-
new	3:17617319-17617323	-	downstream_gene_variant	MODIFIER	RNF40	ENSSSCG00000007786	Transcript	ENSSSCT00000088490.1	protein_coding	-	-	-	-	-	-	-	-	-	-	4996	-1	-	HGNC	HGNC:16867	-	-	-	-	ENSSSCP00000063454	-	-	-	-	-	-	-
new	3:17617319-17617323	-	downstream_gene_variant	MODIFIER	RNF40	ENSSSCG00000007786	Transcript	ENSSSCT00000089860.1	protein_coding	-	-	-	-	-	-	-	-	-	-	4996	-1	-	HGNC	HGNC:16867	-	-	-	-	ENSSSCP00000066021	-	-	-	-	-	-	-
rs1107804156	3:17618533-17618533	T	intron_variant	MODIFIER	ZNF629	ENSSSCG00000007780	Transcript	ENSSSCT00000008527.4	protein_coding	-	3/3	-	-	-	-	-	-	-	rs1107804156	-	1	-	HGNC	HGNC:29008	-	-	-	P1	ENSSSCP00000008308	-	-	-	-	-	-	-
rs1107804156	3:17618533-17618533	T	downstream_gene_variant	MODIFIER	RNF40	ENSSSCG00000007786	Transcript	ENSSSCT00000008534.4	protein_coding	-	-	-	-	-	-	-	-	-	rs1107804156	3786	-1	-	HGNC	HGNC:16867	-	-	-	P1	ENSSSCP00000008315	-	-	-	-	-	-	-
rs1107804156	3:17618533-17618533	T	downstream_gene_variant	MODIFIER	RNF40	ENSSSCG00000007786	Transcript	ENSSSCT00000072341.1	protein_coding	-	-	-	-	-	-	-	-	-	rs1107804156	3786	-1	-	HGNC	HGNC:16867	-	-	-	-	ENSSSCP00000063666	-	-	-	-	-	-	-
rs1107804156	3:17618533-17618533	T	downstream_gene_variant	MODIFIER	RNF40	ENSSSCG00000007786	Transcript	ENSSSCT00000088490.1	protein_coding	-	-	-	-	-	-	-	-	-	rs1107804156	3786	-1	-	HGNC	HGNC:16867	-	-	-	-	ENSSSCP00000063454	-	-	-	-	-	-	-
rs1107804156	3:17618533-17618533	T	downstream_gene_variant	MODIFIER	RNF40	ENSSSCG00000007786	Transcript	ENSSSCT00000089860.1	protein_coding	-	-	-	-	-	-	-	-	-	rs1107804156	3786	-1	-	HGNC	HGNC:16867	-	-	-	-	ENSSSCP00000066021	-	-	-	-	-	-	-
rs789266896	3:17628688-17628688	G	3_prime_UTR_variant	MODIFIER	ZNF629	ENSSSCG00000007780	Transcript	ENSSSCT00000008527.4	protein_coding	4/4	-	-	-	6180	-	-	-	-	rs789266896	-	1	-	HGNC	HGNC:29008	-	-	-	P1	ENSSSCP00000008308	-	-	-	-	-	-	-
rs789266896	3:17628688-17628688	G	missense_variant	MODERATE	RNF40	ENSSSCG00000007786	Transcript	ENSSSCT00000008534.4	protein_coding	15/22	-	-	-	3923	1778	593	N/T	aAc/aCc	rs789266896	-	-1	-	HGNC	HGNC:16867	-	-	-	P1	ENSSSCP00000008315	tolerated(0.62)	PANTHER:PTHR23163,PANTHER:PTHR23163:SF4,MobiDB_lite:mobidb-lite	-	-	-	-	-
rs789266896	3:17628688-17628688	G	missense_variant	MODERATE	RNF40	ENSSSCG00000007786	Transcript	ENSSSCT00000072341.1	protein_coding	13/20	-	-	-	3623	1478	493	N/T	aAc/aCc	rs789266896	-	-1	-	HGNC	HGNC:16867	-	-	-	-	ENSSSCP00000063666	tolerated(0.6)	PANTHER:PTHR23163,PANTHER:PTHR23163:SF4,MobiDB_lite:mobidb-lite	-	-	-	-	-
rs789266896	3:17628688-17628688	G	missense_variant	MODERATE	RNF40	ENSSSCG00000007786	Transcript	ENSSSCT00000088490.1	protein_coding	14/21	-	-	-	3929	1784	595	N/T	aAc/aCc	rs789266896	-	-1	-	HGNC	HGNC:16867	-	-	-	-	ENSSSCP00000063454	tolerated(0.62)	PANTHER:PTHR23163,PANTHER:PTHR23163:SF4,MobiDB_lite:mobidb-lite	-	-	-	-	-
rs789266896	3:17628688-17628688	G	missense_variant	MODERATE	RNF40	ENSSSCG00000007786	Transcript	ENSSSCT00000089860.1	protein_coding	14/21	-	-	-	3803	1658	553	N/T	aAc/aCc	rs789266896	-	-1	-	HGNC	HGNC:16867	-	-	-	-	ENSSSCP00000066021	tolerated(0.61)	PANTHER:PTHR23163,PANTHER:PTHR23163:SF4,MobiDB_lite:mobidb-lite	-	-	-	-	-
rs319144424	3:17631027-17631027	A	downstream_gene_variant	MODIFIER	ZNF629	ENSSSCG00000007780	Transcript	ENSSSCT00000008527.4	protein_coding	-	-	-	-	-	-	-	-	-	rs319144424	1515	1	-	HGNC	HGNC:29008	-	-	-	P1	ENSSSCP00000008308	-	-	-	-	-	-	-
rs319144424	3:17631027-17631027	A	intron_variant	MODIFIER	RNF40	ENSSSCG00000007786	Transcript	ENSSSCT00000008534.4	protein_coding	-	10/21	-	-	-	-	-	-	-	rs319144424	-	-1	-	HGNC	HGNC:16867	-	-	-	P1	ENSSSCP00000008315	-	-	-	-	-	-	-
rs319144424	3:17631027-17631027	A	intron_variant	MODIFIER	RNF40	ENSSSCG00000007786	Transcript	ENSSSCT00000072341.1	protein_coding	-	10/19	-	-	-	-	-	-	-	rs319144424	-	-1	-	HGNC	HGNC:16867	-	-	-	-	ENSSSCP00000063666	-	-	-	-	-	-	-
rs319144424	3:17631027-17631027	A	intron_variant	MODIFIER	RNF40	ENSSSCG00000007786	Transcript	ENSSSCT00000088490.1	protein_coding	-	9/20	-	-	-	-	-	-	-	rs319144424	-	-1	-	HGNC	HGNC:16867	-	-	-	-	ENSSSCP00000063454	-	-	-	-	-	-	-
rs319144424	3:17631027-17631027	A	intron_variant	MODIFIER	RNF40	ENSSSCG00000007786	Transcript	ENSSSCT00000089860.1	protein_coding	-	10/20	-	-	-	-	-	-	-	rs319144424	-	-1	-	HGNC	HGNC:16867	-	-	-	-	ENSSSCP00000066021	-	-	-	-	-	-	-
rs696120779	3:17636757-17636757	C	intron_variant	MODIFIER	CCDC189	ENSSSCG00000007778	Transcript	ENSSSCT00000008525.4	protein_coding	-	1/8	-	-	-	-	-	-	-	rs696120779	-	1	-	HGNC	HGNC:28078	-	-	-	P1	ENSSSCP00000008306	-	-	-	-	-	-	-
rs696120779	3:17636757-17636757	C	5_prime_UTR_variant	MODIFIER	RNF40	ENSSSCG00000007786	Transcript	ENSSSCT00000008534.4	protein_coding	3/22	-	-	-	1176	-	-	-	-	rs696120779	-	-1	-	HGNC	HGNC:16867	-	-	-	P1	ENSSSCP00000008315	-	-	-	-	-	-	-
rs696120779	3:17636757-17636757	C	downstream_gene_variant	MODIFIER	PHKG2	ENSSSCG00000007788	Transcript	ENSSSCT00000008536.4	protein_coding	-	-	-	-	-	-	-	-	-	rs696120779	3239	-1	-	HGNC	HGNC:8931	-	-	-	P1	ENSSSCP00000008317	-	-	-	-	-	-	-
rs696120779	3:17636757-17636757	C	5_prime_UTR_variant	MODIFIER	RNF40	ENSSSCG00000007786	Transcript	ENSSSCT00000072341.1	protein_coding	3/20	-	-	-	1176	-	-	-	-	rs696120779	-	-1	-	HGNC	HGNC:16867	-	-	-	-	ENSSSCP00000063666	-	-	-	-	-	-	-
rs696120779	3:17636757-17636757	C	5_prime_UTR_variant	MODIFIER	RNF40	ENSSSCG00000007786	Transcript	ENSSSCT00000088490.1	protein_coding	3/21	-	-	-	1176	-	-	-	-	rs696120779	-	-1	-	HGNC	HGNC:16867	-	-	-	-	ENSSSCP00000063454	-	-	-	-	-	-	-
rs696120779	3:17636757-17636757	C	5_prime_UTR_variant	MODIFIER	RNF40	ENSSSCG00000007786	Transcript	ENSSSCT00000089860.1	protein_coding	3/21	-	-	-	1176	-	-	-	-	rs696120779	-	-1	-	HGNC	HGNC:16867	-	-	-	-	ENSSSCP00000066021	-	-	-	-	-	-	-
rs792624385	3:17639370-17639370	A	intron_variant	MODIFIER	CCDC189	ENSSSCG00000007778	Transcript	ENSSSCT00000008525.4	protein_coding	-	5/8	-	-	-	-	-	-	-	rs792624385	-	1	-	HGNC	HGNC:28078	-	-	-	P1	ENSSSCP00000008306	-	-	-	-	-	-	-
rs792624385	3:17639370-17639370	A	intron_variant	MODIFIER	RNF40	ENSSSCG00000007786	Transcript	ENSSSCT00000008534.4	protein_coding	-	2/21	-	-	-	-	-	-	-	rs792624385	-	-1	-	HGNC	HGNC:16867	-	-	-	P1	ENSSSCP00000008315	-	-	-	-	-	-	-
rs792624385	3:17639370-17639370	A	downstream_gene_variant	MODIFIER	PHKG2	ENSSSCG00000007788	Transcript	ENSSSCT00000008536.4	protein_coding	-	-	-	-	-	-	-	-	-	rs792624385	626	-1	-	HGNC	HGNC:8931	-	-	-	P1	ENSSSCP00000008317	-	-	-	-	-	-	-
rs792624385	3:17639370-17639370	A	intron_variant	MODIFIER	RNF40	ENSSSCG00000007786	Transcript	ENSSSCT00000072341.1	protein_coding	-	2/19	-	-	-	-	-	-	-	rs792624385	-	-1	-	HGNC	HGNC:16867	-	-	-	-	ENSSSCP00000063666	-	-	-	-	-	-	-
rs792624385	3:17639370-17639370	A	intron_variant	MODIFIER	RNF40	ENSSSCG00000007786	Transcript	ENSSSCT00000088490.1	protein_coding	-	2/20	-	-	-	-	-	-	-	rs792624385	-	-1	-	HGNC	HGNC:16867	-	-	-	-	ENSSSCP00000063454	-	-	-	-	-	-	-
rs792624385	3:17639370-17639370	A	intron_variant	MODIFIER	RNF40	ENSSSCG00000007786	Transcript	ENSSSCT00000089860.1	protein_coding	-	2/20	-	-	-	-	-	-	-	rs792624385	-	-1	-	HGNC	HGNC:16867	-	-	-	-	ENSSSCP00000066021	-	-	-	-	-	-	-
rs335008558	3:17640590-17640590	C	synonymous_variant	LOW	CCDC189	ENSSSCG00000007778	Transcript	ENSSSCT00000008525.4	protein_coding	9/9	-	-	-	980	927	309	S	agT/agC	rs335008558	-	1	-	HGNC	HGNC:28078	-	-	-	P1	ENSSSCP00000008306	-	Coiled-coils_(Ncoils):Coil,PANTHER:PTHR28457,PANTHER:PTHR28457:SF1	-	-	-	-	-
rs335008558	3:17640590-17640590	C	upstream_gene_variant	MODIFIER	RNF40	ENSSSCG00000007786	Transcript	ENSSSCT00000008534.4	protein_coding	-	-	-	-	-	-	-	-	-	rs335008558	690	-1	-	HGNC	HGNC:16867	-	-	-	P1	ENSSSCP00000008315	-	-	-	-	-	-	-
rs335008558	3:17640590-17640590	C	3_prime_UTR_variant	MODIFIER	PHKG2	ENSSSCG00000007788	Transcript	ENSSSCT00000008536.4	protein_coding	11/11	-	-	-	1646	-	-	-	-	rs335008558	-	-1	-	HGNC	HGNC:8931	-	-	-	P1	ENSSSCP00000008317	-	-	-	-	-	-	-
rs335008558	3:17640590-17640590	C	upstream_gene_variant	MODIFIER	RNF40	ENSSSCG00000007786	Transcript	ENSSSCT00000072341.1	protein_coding	-	-	-	-	-	-	-	-	-	rs335008558	690	-1	-	HGNC	HGNC:16867	-	-	-	-	ENSSSCP00000063666	-	-	-	-	-	-	-
rs335008558	3:17640590-17640590	C	upstream_gene_variant	MODIFIER	RNF40	ENSSSCG00000007786	Transcript	ENSSSCT00000088490.1	protein_coding	-	-	-	-	-	-	-	-	-	rs335008558	690	-1	-	HGNC	HGNC:16867	-	-	-	-	ENSSSCP00000063454	-	-	-	-	-	-	-
rs335008558	3:17640590-17640590	C	upstream_gene_variant	MODIFIER	RNF40	ENSSSCG00000007786	Transcript	ENSSSCT00000089860.1	protein_coding	-	-	-	-	-	-	-	-	-	rs335008558	690	-1	-	HGNC	HGNC:16867	-	-	-	-	ENSSSCP00000066021	-	-	-	-	-	-	-
new	3:125492648-125492649	-	downstream_gene_variant	MODIFIER	ROCK2	ENSSSCG00000008629	Transcript	ENSSSCT00000009440.4	protein_coding	-	-	-	-	-	-	-	-	-	-	1883	1	-	HGNC	HGNC:10252	-	-	-	-	ENSSSCP00000009198	-	-	-	-	-	-	-
new	3:125492648-125492649	-	downstream_gene_variant	MODIFIER	SLC66A3	ENSSSCG00000008631	Transcript	ENSSSCT00000009443.4	protein_coding	-	-	-	-	-	-	-	-	-	-	2144	-1	-	HGNC	HGNC:28503	-	-	-	P1	ENSSSCP00000009200	-	-	-	-	-	-	-
new	3:125492648-125492649	-	downstream_gene_variant	MODIFIER	ROCK2	ENSSSCG00000008629	Transcript	ENSSSCT00000068023.1	protein_coding	-	-	-	-	-	-	-	-	-	-	1898	1	-	HGNC	HGNC:10252	-	-	-	-	ENSSSCP00000063860	-	-	-	-	-	-	-
new	3:125492648-125492649	-	downstream_gene_variant	MODIFIER	SLC66A3	ENSSSCG00000008631	Transcript	ENSSSCT00000087530.1	protein_coding	-	-	-	-	-	-	-	-	-	-	1768	-1	-	HGNC	HGNC:28503	-	-	-	-	ENSSSCP00000066758	-	-	-	-	-	-	-
new	3:125492648-125492649	-	downstream_gene_variant	MODIFIER	ROCK2	ENSSSCG00000008629	Transcript	ENSSSCT00000090285.1	protein_coding	-	-	-	-	-	-	-	-	-	-	686	1	-	HGNC	HGNC:10252	-	-	-	P5	ENSSSCP00000060082	-	-	-	-	-	-	-
new	3:125492648-125492649	-	downstream_gene_variant	MODIFIER	ROCK2	ENSSSCG00000008629	Transcript	ENSSSCT00000090755.1	protein_coding	-	-	-	-	-	-	-	-	-	-	1871	1	-	HGNC	HGNC:10252	-	-	-	-	ENSSSCP00000064031	-	-	-	-	-	-	-
new	4:89321959-89321959	A	intron_variant	MODIFIER	DEDD	ENSSSCG00000006365	Transcript	ENSSSCT00000006973.4	protein_coding	-	5/5	-	-	-	-	-	-	-	-	-	1	-	HGNC	HGNC:2755	-	-	-	P1	ENSSSCP00000006783	-	-	-	-	-	-	-
new	4:89321959-89321959	A	intron_variant	MODIFIER	DEDD	ENSSSCG00000006365	Transcript	ENSSSCT00000006974.4	protein_coding	-	4/4	-	-	-	-	-	-	-	-	-	1	-	HGNC	HGNC:2755	-	-	-	-	ENSSSCP00000006784	-	-	-	-	-	-	-
new	4:89321959-89321959	A	upstream_gene_variant	MODIFIER	PFDN2	ENSSSCG00000006366	Transcript	ENSSSCT00000006976.4	protein_coding	-	-	-	-	-	-	-	-	-	-	1675	1	-	HGNC	HGNC:8867	-	-	-	P1	ENSSSCP00000006786	-	-	-	-	-	-	-
new	4:89321959-89321959	A	downstream_gene_variant	MODIFIER	NIT1	ENSSSCG00000037793	Transcript	ENSSSCT00000039448.2	protein_coding	-	-	-	-	-	-	-	-	-	-	1658	-1	-	HGNC	HGNC:7828	-	-	-	P5	ENSSSCP00000038506	-	-	-	-	-	-	-
new	4:89321959-89321959	A	intron_variant	MODIFIER	DEDD	ENSSSCG00000006365	Transcript	ENSSSCT00000041054.2	protein_coding	-	6/6	-	-	-	-	-	-	-	-	-	1	-	HGNC	HGNC:2755	-	-	-	-	ENSSSCP00000053690	-	-	-	-	-	-	-
new	4:89321959-89321959	A	downstream_gene_variant	MODIFIER	NIT1	ENSSSCG00000037793	Transcript	ENSSSCT00000064287.2	protein_coding	-	-	-	-	-	-	-	-	-	-	1642	-1	-	HGNC	HGNC:7828	-	-	-	-	ENSSSCP00000038560	-	-	-	-	-	-	-
new	4:89321959-89321959	A	downstream_gene_variant	MODIFIER	NIT1	ENSSSCG00000037793	Transcript	ENSSSCT00000072222.1	protein_coding	-	-	-	-	-	-	-	-	-	-	1640	-1	-	HGNC	HGNC:7828	-	-	-	A2	ENSSSCP00000065024	-	-	-	-	-	-	-
new	4:89321959-89321959	A	downstream_gene_variant	MODIFIER	NIT1	ENSSSCG00000037793	Transcript	ENSSSCT00000077386.1	protein_coding	-	-	-	-	-	-	-	-	-	-	1642	-1	-	HGNC	HGNC:7828	-	-	-	-	ENSSSCP00000062356	-	-	-	-	-	-	-
new	4:89321959-89321959	A	intron_variant	MODIFIER	NIT1	ENSSSCG00000037793	Transcript	ENSSSCT00000083428.1	protein_coding	-	6/6	-	-	-	-	-	-	-	-	-	-1	-	HGNC	HGNC:7828	-	-	-	-	ENSSSCP00000069661	-	-	-	-	-	-	-
rs337687809	5:17363869-17363869	C	synonymous_variant	LOW	TAMALIN	ENSSSCG00000000234	Transcript	ENSSSCT00000000253.4	protein_coding	5/8	-	-	-	774	774	258	I	atT/atC	rs337687809	-	1	-	HGNC	HGNC:18707	-	-	-	P1	ENSSSCP00000000249	-	PROSITE_profiles:PS50106,CDD:cd00992,PANTHER:PTHR15963:SF3,PANTHER:PTHR15963,Pfam:PF00595,Gene3D:2.30.42.10,SMART:SM00228,Superfamily:SSF50156	-	-	-	-	-
rs337687809	5:17363869-17363869	C	synonymous_variant	LOW	TAMALIN	ENSSSCG00000000234	Transcript	ENSSSCT00000088102.1	protein_coding	2/5	-	-	-	36	36	12	I	atT/atC	rs337687809	-	1	-	HGNC	HGNC:18707	-	-	-	-	ENSSSCP00000073878	-	Gene3D:2.30.42.10,PROSITE_profiles:PS50106,PANTHER:PTHR15963,PANTHER:PTHR15963:SF3,Superfamily:SSF50156,CDD:cd00992	-	-	-	-	-
rs329715150	5:17364441-17364441	A	intron_variant	MODIFIER	TAMALIN	ENSSSCG00000000234	Transcript	ENSSSCT00000000253.4	protein_coding	-	7/7	-	-	-	-	-	-	-	rs329715150	-	1	-	HGNC	HGNC:18707	-	-	-	P1	ENSSSCP00000000249	-	-	-	-	-	-	-
rs329715150	5:17364441-17364441	A	intron_variant	MODIFIER	TAMALIN	ENSSSCG00000000234	Transcript	ENSSSCT00000088102.1	protein_coding	-	4/4	-	-	-	-	-	-	-	rs329715150	-	1	-	HGNC	HGNC:18707	-	-	-	-	ENSSSCP00000073878	-	-	-	-	-	-	-
rs345481021	6:80824380-80824380	G	synonymous_variant	LOW	EPHB2	ENSSSCG00000003527	Transcript	ENSSSCT00000003918.4	protein_coding	8/16	-	-	-	1692	1647	549	A	gcT/gcG	rs345481021	-	1	-	HGNC	HGNC:3393	-	-	-	P1	ENSSSCP00000003828	-	Pfam:PF14575,PIRSF:PIRSF000666,PANTHER:PTHR24416,PANTHER:PTHR24416:SF123,Transmembrane_helices:TMhelix,Low_complexity_(Seg):seg	-	-	-	-	-
rs345481021	6:80824380-80824380	G	synonymous_variant	LOW	EPHB2	ENSSSCG00000003527	Transcript	ENSSSCT00000028438.3	protein_coding	8/16	-	-	-	1809	1620	540	A	gcT/gcG	rs345481021	-	1	-	HGNC	HGNC:3393	-	-	-	-	ENSSSCP00000020068	-	Pfam:PF14575,PIRSF:PIRSF000666,PANTHER:PTHR24416,PANTHER:PTHR24416:SF123,Transmembrane_helices:TMhelix,Low_complexity_(Seg):seg	-	-	-	-	-
rs345481021	6:80824380-80824380	G	synonymous_variant	LOW	EPHB2	ENSSSCG00000003527	Transcript	ENSSSCT00000068010.1	protein_coding	8/16	-	-	-	1596	1596	532	A	gcT/gcG	rs345481021	-	1	-	HGNC	HGNC:3393	-	-	-	-	ENSSSCP00000060767	-	Pfam:PF14575,PIRSF:PIRSF000666,PANTHER:PTHR24416,PANTHER:PTHR24416:SF123,Transmembrane_helices:TMhelix,Low_complexity_(Seg):seg	-	-	-	-	-
rs345481021	6:80824380-80824380	G	synonymous_variant	LOW	EPHB2	ENSSSCG00000003527	Transcript	ENSSSCT00000085751.1	protein_coding	8/16	-	-	-	1593	1593	531	A	gcT/gcG	rs345481021	-	1	-	HGNC	HGNC:3393	-	-	-	-	ENSSSCP00000059882	-	Pfam:PF14575,PIRSF:PIRSF000666,PANTHER:PTHR24416,PANTHER:PTHR24416:SF123,Transmembrane_helices:TMhelix,Low_complexity_(Seg):seg	-	-	-	-	-
rs326115442	6:80824416-80824416	C	synonymous_variant	LOW	EPHB2	ENSSSCG00000003527	Transcript	ENSSSCT00000003918.4	protein_coding	8/16	-	-	-	1728	1683	561	I	atT/atC	rs326115442	-	1	-	HGNC	HGNC:3393	-	-	-	P1	ENSSSCP00000003828	-	Pfam:PF14575,PIRSF:PIRSF000666,PANTHER:PTHR24416,PANTHER:PTHR24416:SF123,Transmembrane_helices:TMhelix,Low_complexity_(Seg):seg	-	-	-	-	-
rs326115442	6:80824416-80824416	C	synonymous_variant	LOW	EPHB2	ENSSSCG00000003527	Transcript	ENSSSCT00000028438.3	protein_coding	8/16	-	-	-	1845	1656	552	I	atT/atC	rs326115442	-	1	-	HGNC	HGNC:3393	-	-	-	-	ENSSSCP00000020068	-	Pfam:PF14575,PIRSF:PIRSF000666,PANTHER:PTHR24416,PANTHER:PTHR24416:SF123,Transmembrane_helices:TMhelix,Low_complexity_(Seg):seg	-	-	-	-	-
rs326115442	6:80824416-80824416	C	synonymous_variant	LOW	EPHB2	ENSSSCG00000003527	Transcript	ENSSSCT00000068010.1	protein_coding	8/16	-	-	-	1632	1632	544	I	atT/atC	rs326115442	-	1	-	HGNC	HGNC:3393	-	-	-	-	ENSSSCP00000060767	-	Pfam:PF14575,PIRSF:PIRSF000666,PANTHER:PTHR24416,PANTHER:PTHR24416:SF123,Transmembrane_helices:TMhelix,Low_complexity_(Seg):seg	-	-	-	-	-
rs326115442	6:80824416-80824416	C	synonymous_variant	LOW	EPHB2	ENSSSCG00000003527	Transcript	ENSSSCT00000085751.1	protein_coding	8/16	-	-	-	1629	1629	543	I	atT/atC	rs326115442	-	1	-	HGNC	HGNC:3393	-	-	-	-	ENSSSCP00000059882	-	Pfam:PF14575,PIRSF:PIRSF000666,PANTHER:PTHR24416,PANTHER:PTHR24416:SF123,Transmembrane_helices:TMhelix,Low_complexity_(Seg):seg	-	-	-	-	-
rs337528160	6:80824455-80824455	G	intron_variant	MODIFIER	EPHB2	ENSSSCG00000003527	Transcript	ENSSSCT00000003918.4	protein_coding	-	8/15	-	-	-	-	-	-	-	rs337528160	-	1	-	HGNC	HGNC:3393	-	-	-	P1	ENSSSCP00000003828	-	-	-	-	-	-	-
rs337528160	6:80824455-80824455	G	intron_variant	MODIFIER	EPHB2	ENSSSCG00000003527	Transcript	ENSSSCT00000028438.3	protein_coding	-	8/15	-	-	-	-	-	-	-	rs337528160	-	1	-	HGNC	HGNC:3393	-	-	-	-	ENSSSCP00000020068	-	-	-	-	-	-	-
rs337528160	6:80824455-80824455	G	intron_variant	MODIFIER	EPHB2	ENSSSCG00000003527	Transcript	ENSSSCT00000068010.1	protein_coding	-	8/15	-	-	-	-	-	-	-	rs337528160	-	1	-	HGNC	HGNC:3393	-	-	-	-	ENSSSCP00000060767	-	-	-	-	-	-	-
rs337528160	6:80824455-80824455	G	intron_variant	MODIFIER	EPHB2	ENSSSCG00000003527	Transcript	ENSSSCT00000085751.1	protein_coding	-	8/15	-	-	-	-	-	-	-	rs337528160	-	1	-	HGNC	HGNC:3393	-	-	-	-	ENSSSCP00000059882	-	-	-	-	-	-	-
rs81389080	6:80826802-80826802	T	intron_variant	MODIFIER	EPHB2	ENSSSCG00000003527	Transcript	ENSSSCT00000003918.4	protein_coding	-	9/15	-	-	-	-	-	-	-	rs81389080	-	1	-	HGNC	HGNC:3393	-	-	-	P1	ENSSSCP00000003828	-	-	-	-	-	-	-
rs81389080	6:80826802-80826802	T	intron_variant	MODIFIER	EPHB2	ENSSSCG00000003527	Transcript	ENSSSCT00000028438.3	protein_coding	-	9/15	-	-	-	-	-	-	-	rs81389080	-	1	-	HGNC	HGNC:3393	-	-	-	-	ENSSSCP00000020068	-	-	-	-	-	-	-
rs81389080	6:80826802-80826802	T	intron_variant	MODIFIER	EPHB2	ENSSSCG00000003527	Transcript	ENSSSCT00000068010.1	protein_coding	-	9/15	-	-	-	-	-	-	-	rs81389080	-	1	-	HGNC	HGNC:3393	-	-	-	-	ENSSSCP00000060767	-	-	-	-	-	-	-
rs81389080	6:80826802-80826802	T	intron_variant	MODIFIER	EPHB2	ENSSSCG00000003527	Transcript	ENSSSCT00000085751.1	protein_coding	-	9/15	-	-	-	-	-	-	-	rs81389080	-	1	-	HGNC	HGNC:3393	-	-	-	-	ENSSSCP00000059882	-	-	-	-	-	-	-
rs327572607	6:80837841-80837841	C	synonymous_variant	LOW	EPHB2	ENSSSCG00000003527	Transcript	ENSSSCT00000003918.4	protein_coding	12/16	-	-	-	2373	2328	776	T	acT/acC	rs327572607	-	1	-	HGNC	HGNC:3393	-	-	-	P1	ENSSSCP00000003828	-	Gene3D:1.10.510.10,Pfam:PF07714,PIRSF:PIRSF000666,PROSITE_profiles:PS50011,PANTHER:PTHR24416,PANTHER:PTHR24416:SF123,SMART:SM00219,Superfamily:SSF56112,CDD:cd05065	-	-	-	-	-
rs327572607	6:80837841-80837841	C	synonymous_variant	LOW	EPHB2	ENSSSCG00000003527	Transcript	ENSSSCT00000028438.3	protein_coding	12/16	-	-	-	2487	2298	766	T	acT/acC	rs327572607	-	1	-	HGNC	HGNC:3393	-	-	-	-	ENSSSCP00000020068	-	Gene3D:1.10.510.10,Pfam:PF07714,PIRSF:PIRSF000666,PROSITE_profiles:PS50011,PANTHER:PTHR24416,PANTHER:PTHR24416:SF123,SMART:SM00219,Superfamily:SSF56112,CDD:cd05065	-	-	-	-	-
rs327572607	6:80837841-80837841	C	synonymous_variant	LOW	EPHB2	ENSSSCG00000003527	Transcript	ENSSSCT00000068010.1	protein_coding	12/16	-	-	-	2277	2277	759	T	acT/acC	rs327572607	-	1	-	HGNC	HGNC:3393	-	-	-	-	ENSSSCP00000060767	-	Gene3D:1.10.510.10,Pfam:PF07714,PIRSF:PIRSF000666,PROSITE_profiles:PS50011,PANTHER:PTHR24416,PANTHER:PTHR24416:SF123,SMART:SM00219,Superfamily:SSF56112,CDD:cd05065	-	-	-	-	-
rs327572607	6:80837841-80837841	C	synonymous_variant	LOW	EPHB2	ENSSSCG00000003527	Transcript	ENSSSCT00000085751.1	protein_coding	12/16	-	-	-	2274	2274	758	T	acT/acC	rs327572607	-	1	-	HGNC	HGNC:3393	-	-	-	-	ENSSSCP00000059882	-	Gene3D:1.10.510.10,Pfam:PF07714,PIRSF:PIRSF000666,PROSITE_profiles:PS50011,PANTHER:PTHR24416,PANTHER:PTHR24416:SF123,SMART:SM00219,Superfamily:SSF56112,CDD:cd05065	-	-	-	-	-
rs81389091	6:80842615-80842615	C	3_prime_UTR_variant	MODIFIER	EPHB2	ENSSSCG00000003527	Transcript	ENSSSCT00000003918.4	protein_coding	16/16	-	-	-	3056	-	-	-	-	rs81389091	-	1	-	HGNC	HGNC:3393	-	-	-	P1	ENSSSCP00000003828	-	-	-	-	-	-	-
rs81389091	6:80842615-80842615	C	3_prime_UTR_variant	MODIFIER	EPHB2	ENSSSCG00000003527	Transcript	ENSSSCT00000028438.3	protein_coding	16/16	-	-	-	3170	-	-	-	-	rs81389091	-	1	-	HGNC	HGNC:3393	-	-	-	-	ENSSSCP00000020068	-	-	-	-	-	-	-
rs81389091	6:80842615-80842615	C	3_prime_UTR_variant	MODIFIER	EPHB2	ENSSSCG00000003527	Transcript	ENSSSCT00000068010.1	protein_coding	16/16	-	-	-	2960	-	-	-	-	rs81389091	-	1	-	HGNC	HGNC:3393	-	-	-	-	ENSSSCP00000060767	-	-	-	-	-	-	-
rs81389091	6:80842615-80842615	C	3_prime_UTR_variant	MODIFIER	EPHB2	ENSSSCG00000003527	Transcript	ENSSSCT00000085751.1	protein_coding	16/16	-	-	-	2957	-	-	-	-	rs81389091	-	1	-	HGNC	HGNC:3393	-	-	-	-	ENSSSCP00000059882	-	-	-	-	-	-	-
rs710496863	6:80842862-80842862	A	3_prime_UTR_variant	MODIFIER	EPHB2	ENSSSCG00000003527	Transcript	ENSSSCT00000003918.4	protein_coding	16/16	-	-	-	3303-3304	-	-	-	-	rs710496863	-	1	-	HGNC	HGNC:3393	-	-	-	P1	ENSSSCP00000003828	-	-	-	-	-	-	-
rs710496863	6:80842862-80842862	A	3_prime_UTR_variant	MODIFIER	EPHB2	ENSSSCG00000003527	Transcript	ENSSSCT00000028438.3	protein_coding	16/16	-	-	-	3417-3418	-	-	-	-	rs710496863	-	1	-	HGNC	HGNC:3393	-	-	-	-	ENSSSCP00000020068	-	-	-	-	-	-	-
rs710496863	6:80842862-80842862	A	3_prime_UTR_variant	MODIFIER	EPHB2	ENSSSCG00000003527	Transcript	ENSSSCT00000068010.1	protein_coding	16/16	-	-	-	3207-3208	-	-	-	-	rs710496863	-	1	-	HGNC	HGNC:3393	-	-	-	-	ENSSSCP00000060767	-	-	-	-	-	-	-
rs710496863	6:80842862-80842862	A	3_prime_UTR_variant	MODIFIER	EPHB2	ENSSSCG00000003527	Transcript	ENSSSCT00000085751.1	protein_coding	16/16	-	-	-	3204-3205	-	-	-	-	rs710496863	-	1	-	HGNC	HGNC:3393	-	-	-	-	ENSSSCP00000059882	-	-	-	-	-	-	-
rs81389092	6:80843265-80843265	G	3_prime_UTR_variant	MODIFIER	EPHB2	ENSSSCG00000003527	Transcript	ENSSSCT00000003918.4	protein_coding	16/16	-	-	-	3706	-	-	-	-	rs81389092	-	1	-	HGNC	HGNC:3393	-	-	-	P1	ENSSSCP00000003828	-	-	-	-	-	-	-
rs81389092	6:80843265-80843265	G	3_prime_UTR_variant	MODIFIER	EPHB2	ENSSSCG00000003527	Transcript	ENSSSCT00000028438.3	protein_coding	16/16	-	-	-	3820	-	-	-	-	rs81389092	-	1	-	HGNC	HGNC:3393	-	-	-	-	ENSSSCP00000020068	-	-	-	-	-	-	-
rs81389092	6:80843265-80843265	G	3_prime_UTR_variant	MODIFIER	EPHB2	ENSSSCG00000003527	Transcript	ENSSSCT00000068010.1	protein_coding	16/16	-	-	-	3610	-	-	-	-	rs81389092	-	1	-	HGNC	HGNC:3393	-	-	-	-	ENSSSCP00000060767	-	-	-	-	-	-	-
rs81389092	6:80843265-80843265	G	3_prime_UTR_variant	MODIFIER	EPHB2	ENSSSCG00000003527	Transcript	ENSSSCT00000085751.1	protein_coding	16/16	-	-	-	3607	-	-	-	-	rs81389092	-	1	-	HGNC	HGNC:3393	-	-	-	-	ENSSSCP00000059882	-	-	-	-	-	-	-
rs346223430	6:80843336-80843336	T	3_prime_UTR_variant	MODIFIER	EPHB2	ENSSSCG00000003527	Transcript	ENSSSCT00000003918.4	protein_coding	16/16	-	-	-	3777	-	-	-	-	rs346223430	-	1	-	HGNC	HGNC:3393	-	-	-	P1	ENSSSCP00000003828	-	-	-	-	-	-	-
rs346223430	6:80843336-80843336	T	3_prime_UTR_variant	MODIFIER	EPHB2	ENSSSCG00000003527	Transcript	ENSSSCT00000028438.3	protein_coding	16/16	-	-	-	3891	-	-	-	-	rs346223430	-	1	-	HGNC	HGNC:3393	-	-	-	-	ENSSSCP00000020068	-	-	-	-	-	-	-
rs346223430	6:80843336-80843336	T	3_prime_UTR_variant	MODIFIER	EPHB2	ENSSSCG00000003527	Transcript	ENSSSCT00000068010.1	protein_coding	16/16	-	-	-	3681	-	-	-	-	rs346223430	-	1	-	HGNC	HGNC:3393	-	-	-	-	ENSSSCP00000060767	-	-	-	-	-	-	-
rs346223430	6:80843336-80843336	T	3_prime_UTR_variant	MODIFIER	EPHB2	ENSSSCG00000003527	Transcript	ENSSSCT00000085751.1	protein_coding	16/16	-	-	-	3678	-	-	-	-	rs346223430	-	1	-	HGNC	HGNC:3393	-	-	-	-	ENSSSCP00000059882	-	-	-	-	-	-	-
rs325312968	6:80843363-80843363	G	3_prime_UTR_variant	MODIFIER	EPHB2	ENSSSCG00000003527	Transcript	ENSSSCT00000003918.4	protein_coding	16/16	-	-	-	3804	-	-	-	-	rs325312968	-	1	-	HGNC	HGNC:3393	-	-	-	P1	ENSSSCP00000003828	-	-	-	-	-	-	-
rs325312968	6:80843363-80843363	G	3_prime_UTR_variant	MODIFIER	EPHB2	ENSSSCG00000003527	Transcript	ENSSSCT00000028438.3	protein_coding	16/16	-	-	-	3918	-	-	-	-	rs325312968	-	1	-	HGNC	HGNC:3393	-	-	-	-	ENSSSCP00000020068	-	-	-	-	-	-	-
rs325312968	6:80843363-80843363	G	3_prime_UTR_variant	MODIFIER	EPHB2	ENSSSCG00000003527	Transcript	ENSSSCT00000068010.1	protein_coding	16/16	-	-	-	3708	-	-	-	-	rs325312968	-	1	-	HGNC	HGNC:3393	-	-	-	-	ENSSSCP00000060767	-	-	-	-	-	-	-
rs325312968	6:80843363-80843363	G	3_prime_UTR_variant	MODIFIER	EPHB2	ENSSSCG00000003527	Transcript	ENSSSCT00000085751.1	protein_coding	16/16	-	-	-	3705	-	-	-	-	rs325312968	-	1	-	HGNC	HGNC:3393	-	-	-	-	ENSSSCP00000059882	-	-	-	-	-	-	-
rs328228830	6:80843833-80843833	C	downstream_gene_variant	MODIFIER	EPHB2	ENSSSCG00000003527	Transcript	ENSSSCT00000003918.4	protein_coding	-	-	-	-	-	-	-	-	-	rs328228830	266	1	-	HGNC	HGNC:3393	-	-	-	P1	ENSSSCP00000003828	-	-	-	-	-	-	-
rs328228830	6:80843833-80843833	C	downstream_gene_variant	MODIFIER	EPHB2	ENSSSCG00000003527	Transcript	ENSSSCT00000028438.3	protein_coding	-	-	-	-	-	-	-	-	-	rs328228830	266	1	-	HGNC	HGNC:3393	-	-	-	-	ENSSSCP00000020068	-	-	-	-	-	-	-
rs328228830	6:80843833-80843833	C	downstream_gene_variant	MODIFIER	EPHB2	ENSSSCG00000003527	Transcript	ENSSSCT00000068010.1	protein_coding	-	-	-	-	-	-	-	-	-	rs328228830	266	1	-	HGNC	HGNC:3393	-	-	-	-	ENSSSCP00000060767	-	-	-	-	-	-	-
rs328228830	6:80843833-80843833	C	downstream_gene_variant	MODIFIER	EPHB2	ENSSSCG00000003527	Transcript	ENSSSCT00000085751.1	protein_coding	-	-	-	-	-	-	-	-	-	rs328228830	266	1	-	HGNC	HGNC:3393	-	-	-	-	ENSSSCP00000059882	-	-	-	-	-	-	-
rs331678844	6:80843991-80843991	T	downstream_gene_variant	MODIFIER	EPHB2	ENSSSCG00000003527	Transcript	ENSSSCT00000003918.4	protein_coding	-	-	-	-	-	-	-	-	-	rs331678844	424	1	-	HGNC	HGNC:3393	-	-	-	P1	ENSSSCP00000003828	-	-	-	-	-	-	-
rs331678844	6:80843991-80843991	T	downstream_gene_variant	MODIFIER	EPHB2	ENSSSCG00000003527	Transcript	ENSSSCT00000028438.3	protein_coding	-	-	-	-	-	-	-	-	-	rs331678844	424	1	-	HGNC	HGNC:3393	-	-	-	-	ENSSSCP00000020068	-	-	-	-	-	-	-
rs331678844	6:80843991-80843991	T	downstream_gene_variant	MODIFIER	EPHB2	ENSSSCG00000003527	Transcript	ENSSSCT00000068010.1	protein_coding	-	-	-	-	-	-	-	-	-	rs331678844	424	1	-	HGNC	HGNC:3393	-	-	-	-	ENSSSCP00000060767	-	-	-	-	-	-	-
rs331678844	6:80843991-80843991	T	downstream_gene_variant	MODIFIER	EPHB2	ENSSSCG00000003527	Transcript	ENSSSCT00000085751.1	protein_coding	-	-	-	-	-	-	-	-	-	rs331678844	424	1	-	HGNC	HGNC:3393	-	-	-	-	ENSSSCP00000059882	-	-	-	-	-	-	-
rs81389093	6:80844018-80844018	G	downstream_gene_variant	MODIFIER	EPHB2	ENSSSCG00000003527	Transcript	ENSSSCT00000003918.4	protein_coding	-	-	-	-	-	-	-	-	-	rs81389093	451	1	-	HGNC	HGNC:3393	-	-	-	P1	ENSSSCP00000003828	-	-	-	-	-	-	-
rs81389093	6:80844018-80844018	G	downstream_gene_variant	MODIFIER	EPHB2	ENSSSCG00000003527	Transcript	ENSSSCT00000028438.3	protein_coding	-	-	-	-	-	-	-	-	-	rs81389093	451	1	-	HGNC	HGNC:3393	-	-	-	-	ENSSSCP00000020068	-	-	-	-	-	-	-
rs81389093	6:80844018-80844018	G	downstream_gene_variant	MODIFIER	EPHB2	ENSSSCG00000003527	Transcript	ENSSSCT00000068010.1	protein_coding	-	-	-	-	-	-	-	-	-	rs81389093	451	1	-	HGNC	HGNC:3393	-	-	-	-	ENSSSCP00000060767	-	-	-	-	-	-	-
rs81389093	6:80844018-80844018	G	downstream_gene_variant	MODIFIER	EPHB2	ENSSSCG00000003527	Transcript	ENSSSCT00000085751.1	protein_coding	-	-	-	-	-	-	-	-	-	rs81389093	451	1	-	HGNC	HGNC:3393	-	-	-	-	ENSSSCP00000059882	-	-	-	-	-	-	-
rs81233096	6:80897035-80897035	C	intron_variant	MODIFIER	TEX46	ENSSSCG00000003530	Transcript	ENSSSCT00000003921.4	protein_coding	-	1/1	-	-	-	-	-	-	-	rs81233096	-	-1	-	HGNC	HGNC:44651	-	-	-	P1	ENSSSCP00000003831	-	-	-	-	-	-	-
rs329148574	6:81000551-81000551	C	intron_variant	MODIFIER	LUZP1	ENSSSCG00000003532	Transcript	ENSSSCT00000003924.4	protein_coding	-	1/3	-	-	-	-	-	-	-	rs329148574	-	-1	-	HGNC	HGNC:14985	-	-	-	A2	ENSSSCP00000025632	-	-	-	-	-	-	-
rs329148574	6:81000551-81000551	C	intron_variant	MODIFIER	LUZP1	ENSSSCG00000003532	Transcript	ENSSSCT00000061504.2	protein_coding	-	1/4	-	-	-	-	-	-	-	rs329148574	-	-1	-	HGNC	HGNC:14985	-	-	-	P5	ENSSSCP00000045576	-	-	-	-	-	-	-
rs325089032	6:81571496-81571496	A	missense_variant	MODERATE	ELOA	ENSSSCG00000025440	Transcript	ENSSSCT00000027579.3	protein_coding	2/11	-	-	-	216	196	66	V/I	Gta/Ata	rs325089032	-	1	-	HGNC	HGNC:11620	-	-	-	P5	ENSSSCP00000026832	tolerated(0.1)	Gene3D:1.20.930.10,Pfam:PF08711,PROSITE_profiles:PS51319,PANTHER:PTHR15141,PANTHER:PTHR15141:SF75,SMART:SM00509,Superfamily:SSF47676,CDD:cd00183	-	-	-	-	-
rs325089032	6:81571496-81571496	A	missense_variant	MODERATE	ELOA	ENSSSCG00000025440	Transcript	ENSSSCT00000081597.1	protein_coding	2/12	-	-	-	128	118	40	V/I	Gta/Ata	rs325089032	-	1	-	HGNC	HGNC:11620	-	-	-	A2	ENSSSCP00000069367	tolerated(0.1)	Gene3D:1.20.930.10,Pfam:PF08711,PROSITE_profiles:PS51319,PANTHER:PTHR15141,PANTHER:PTHR15141:SF75,SMART:SM00509,Superfamily:SSF47676,CDD:cd00183	-	-	-	-	-
rs345825612	6:81681049-81681049	T	intron_variant	MODIFIER	LYPLA2	ENSSSCG00000023191	Transcript	ENSSSCT00000024963.3	protein_coding	-	10/10	-	-	-	-	-	-	-	rs345825612	-	1	-	HGNC	HGNC:6738	-	-	-	P5	ENSSSCP00000023589	-	-	-	-	-	-	-
rs345825612	6:81681049-81681049	T	5_prime_UTR_variant	MODIFIER	CNR2	ENSSSCG00000027849	Transcript	ENSSSCT00000029629.3	protein_coding	1/2	-	-	-	69	-	-	-	-	rs345825612	-	-1	-	HGNC	HGNC:2160	-	-	-	P1	ENSSSCP00000027876	-	-	-	-	-	-	-
rs345825612	6:81681049-81681049	T	intron_variant	MODIFIER	CNR2	ENSSSCG00000027849	Transcript	ENSSSCT00000039972.2	protein_coding	-	1/1	-	-	-	-	-	-	-	rs345825612	-	-1	-	HGNC	HGNC:2160	-	-	-	P1	ENSSSCP00000049625	-	-	-	-	-	-	-
rs345825612	6:81681049-81681049	T	intron_variant	MODIFIER	FUCA1	ENSSSCG00000027659	Transcript	ENSSSCT00000057396.2	protein_coding	-	1/8	-	-	-	-	-	-	-	rs345825612	-	-1	-	EntrezGene	-	-	-	-	A2	ENSSSCP00000058739	-	-	-	-	-	-	-
rs345825612	6:81681049-81681049	T	intron_variant	MODIFIER	LYPLA2	ENSSSCG00000023191	Transcript	ENSSSCT00000064849.2	protein_coding	-	9/9	-	-	-	-	-	-	-	rs345825612	-	1	-	HGNC	HGNC:6738	-	-	-	A2	ENSSSCP00000055295	-	-	-	-	-	-	-
rs332149968	6:81681123-81681123	T	intron_variant	MODIFIER	LYPLA2	ENSSSCG00000023191	Transcript	ENSSSCT00000024963.3	protein_coding	-	10/10	-	-	-	-	-	-	-	rs332149968	-	1	-	HGNC	HGNC:6738	-	-	-	P5	ENSSSCP00000023589	-	-	-	-	-	-	-
rs332149968	6:81681123-81681123	T	upstream_gene_variant	MODIFIER	CNR2	ENSSSCG00000027849	Transcript	ENSSSCT00000029629.3	protein_coding	-	-	-	-	-	-	-	-	-	rs332149968	6	-1	-	HGNC	HGNC:2160	-	-	-	P1	ENSSSCP00000027876	-	-	-	-	-	-	-
rs332149968	6:81681123-81681123	T	intron_variant	MODIFIER	CNR2	ENSSSCG00000027849	Transcript	ENSSSCT00000039972.2	protein_coding	-	1/1	-	-	-	-	-	-	-	rs332149968	-	-1	-	HGNC	HGNC:2160	-	-	-	P1	ENSSSCP00000049625	-	-	-	-	-	-	-
rs332149968	6:81681123-81681123	T	intron_variant	MODIFIER	FUCA1	ENSSSCG00000027659	Transcript	ENSSSCT00000057396.2	protein_coding	-	1/8	-	-	-	-	-	-	-	rs332149968	-	-1	-	EntrezGene	-	-	-	-	A2	ENSSSCP00000058739	-	-	-	-	-	-	-
rs332149968	6:81681123-81681123	T	intron_variant	MODIFIER	LYPLA2	ENSSSCG00000023191	Transcript	ENSSSCT00000064849.2	protein_coding	-	9/9	-	-	-	-	-	-	-	rs332149968	-	1	-	HGNC	HGNC:6738	-	-	-	A2	ENSSSCP00000055295	-	-	-	-	-	-	-
rs322593756	7:96619078-96619078	T	intron_variant	MODIFIER	PAPLN	ENSSSCG00000002341	Transcript	ENSSSCT00000002605.4	protein_coding	-	26/27	-	-	-	-	-	-	-	rs322593756	-	1	-	HGNC	HGNC:19262	-	-	-	P1	ENSSSCP00000002540	-	-	-	-	-	-	-
rs696812713	8:6157581-6157581	C	missense_variant	MODERATE	OTOP1	ENSSSCG00000008731	Transcript	ENSSSCT00000009551.4	protein_coding	7/8	-	-	-	1501	1501	501	Y/H	Tac/Cac	rs696812713	-	1	-	HGNC	HGNC:19656	-	-	-	P1	ENSSSCP00000009306	tolerated(0.58)	PANTHER:PTHR21522:SF19,PANTHER:PTHR21522	-	-	-	-	-
rs712855168	8:6157582-6157582	C	missense_variant	MODERATE	OTOP1	ENSSSCG00000008731	Transcript	ENSSSCT00000009551.4	protein_coding	7/8	-	-	-	1502	1502	501	Y/S	tAc/tCc	rs712855168	-	1	-	HGNC	HGNC:19656	-	-	-	P1	ENSSSCP00000009306	tolerated(0.53)	PANTHER:PTHR21522:SF19,PANTHER:PTHR21522	-	-	-	-	-
new	8:125121160-125121160	A	intron_variant	MODIFIER	PDLIM5	ENSSSCG00000009192	Transcript	ENSSSCT00000010065.4	protein_coding	-	9/14	-	-	-	-	-	-	-	-	-	-1	-	HGNC	HGNC:17468	-	-	-	A2	ENSSSCP00000009802	-	-	-	-	-	-	-
new	8:125121160-125121160	A	intron_variant	MODIFIER	PDLIM5	ENSSSCG00000009192	Transcript	ENSSSCT00000038022.2	protein_coding	-	9/9	-	-	-	-	-	-	-	-	-	-1	-	HGNC	HGNC:17468	-	-	-	-	ENSSSCP00000045746	-	-	-	-	-	-	-
new	8:125121160-125121160	A	intron_variant	MODIFIER	PDLIM5	ENSSSCG00000009192	Transcript	ENSSSCT00000048771.2	protein_coding	-	9/10	-	-	-	-	-	-	-	-	-	-1	-	HGNC	HGNC:17468	-	-	-	-	ENSSSCP00000039708	-	-	-	-	-	-	-
new	8:125121160-125121160	A	intron_variant	MODIFIER	PDLIM5	ENSSSCG00000009192	Transcript	ENSSSCT00000049419.2	protein_coding	-	9/17	-	-	-	-	-	-	-	-	-	-1	-	HGNC	HGNC:17468	-	-	-	P5	ENSSSCP00000038452	-	-	-	-	-	-	-
new	8:125121160-125121160	A	intron_variant	MODIFIER	PDLIM5	ENSSSCG00000009192	Transcript	ENSSSCT00000050300.2	protein_coding	-	8/13	-	-	-	-	-	-	-	-	-	-1	-	HGNC	HGNC:17468	-	-	-	A2	ENSSSCP00000037760	-	-	-	-	-	-	-
rs345798145	9:49630761-49630761	T	upstream_gene_variant	MODIFIER	UBASH3B	ENSSSCG00000015136	Transcript	ENSSSCT00000016502.4	protein_coding	-	-	-	-	-	-	-	-	-	rs345798145	34	1	-	HGNC	HGNC:29884	-	-	-	A2	ENSSSCP00000016059	-	-	-	-	-	-	-
rs345798145	9:49630761-49630761	T	upstream_gene_variant	MODIFIER	UBASH3B	ENSSSCG00000015136	Transcript	ENSSSCT00000048019.2	protein_coding	-	-	-	-	-	-	-	-	-	rs345798145	32	1	-	HGNC	HGNC:29884	-	-	-	P5	ENSSSCP00000053670	-	-	-	-	-	-	-
new	9:91159430-91159431	-	intron_variant	MODIFIER	RAPGEF5	ENSSSCG00000015383	Transcript	ENSSSCT00000016758.4	protein_coding	-	1/25	-	-	-	-	-	-	-	-	-	-1	-	HGNC	HGNC:16862	-	-	-	A2	ENSSSCP00000016310	-	-	-	-	-	-	-
new	9:91159430-91159431	-	intron_variant	MODIFIER	RAPGEF5	ENSSSCG00000015383	Transcript	ENSSSCT00000055333.2	protein_coding	-	4/28	-	-	-	-	-	-	-	-	-	-1	-	HGNC	HGNC:16862	-	-	-	A2	ENSSSCP00000049188	-	-	-	-	-	-	-
new	9:91159430-91159431	-	intron_variant	MODIFIER	RAPGEF5	ENSSSCG00000015383	Transcript	ENSSSCT00000059440.1	protein_coding	-	1/25	-	-	-	-	-	-	-	-	-	-1	-	HGNC	HGNC:16862	-	-	-	P5	ENSSSCP00000031409	-	-	-	-	-	-	-
new	9:91159430-91159431	-	intron_variant	MODIFIER	RAPGEF5	ENSSSCG00000015383	Transcript	ENSSSCT00000065910.2	protein_coding	-	1/23	-	-	-	-	-	-	-	-	-	-1	-	HGNC	HGNC:16862	-	-	-	-	ENSSSCP00000044933	-	-	-	-	-	-	-
new	9:91159430-91159431	-	intron_variant	MODIFIER	RAPGEF5	ENSSSCG00000015383	Transcript	ENSSSCT00000083621.1	protein_coding	-	1/10	-	-	-	-	-	-	-	-	-	-1	-	HGNC	HGNC:16862	-	-	-	-	ENSSSCP00000069754	-	-	-	-	-	-	-
new	AEMK02000146.1:37905-37905	T	intergenic_variant	MODIFIER	-	-	-	-	-	-	-	-	-	-	-	-	-	-	-	-	-	-	-	-	-	-	-	-	-	-	-	-	-	-	-	-

## Sheet: Table_S3
Table S3: Total number of variants (SNPs and InDels) identified in the transcriptome sequencing that differed between normal and umbilical hernia-affected pigs and its annotation and consequence predicted with the VEP tool.
SNP name	Location	Allele (ref)	Allele (alt)	Gene	Symbol	Gene name	Consequence (transcript)	Feature	BIOTYPE	EXON	INTRON	HGVSc	HGVSp	cDNA_position	CDS_position	Protein_position	Amino_acids	Codons	Existing_variation	DISTANCE	STRAND	FLAGS	SYMBOL_SOURCE	HGNC_ID	MANE_SELECT	MANE_PLUS_CLINICAL	TSL	APPRIS	ENSP	SIFT	DOMAINS	CLIN_SIG	SOMATIC	PHENO	VAR_SYNONYMS	miRNA
rs331463738	12:38129509-38129509	T	C	ENSSSCG00000017690	DHRS11	Mitochondrial rRNA methyltransferase 1	3_prime_UTR_variant	ENSSSCT00000019254.4	protein_coding	9/9	-	-	-	4574	-	-	-	-	rs331463738	-	1	-	EntrezGene	-	-	-	-	P5	ENSSSCP00000018744	-	-	-	-	-	-	-
rs331463738	12:38129509-38129509	T	C	ENSSSCG00000017690	DHRS11	Mitochondrial rRNA methyltransferase 1	intron_variant	ENSSSCT00000019255.4	protein_coding	-	4/4	-	-	-	-	-	-	-	rs331463738	-	1	-	EntrezGene	-	-	-	-	-	ENSSSCP00000018745	-	-	-	-	-	-	-
rs331463738	12:38129509-38129509	T	C	ENSSSCG00000017690	DHRS11	Mitochondrial rRNA methyltransferase 1	3_prime_UTR_variant	ENSSSCT00000070330.1	protein_coding	5/6	-	-	-	1611	-	-	-	-	rs331463738	-	1	-	EntrezGene	-	-	-	-	-	ENSSSCP00000070714	-	-	-	-	-	-	-
rs331463738	12:38129509-38129509	T	C	ENSSSCG00000017690	DHRS11	Mitochondrial rRNA methyltransferase 1	downstream_gene_variant	ENSSSCT00000079238.1	protein_coding	-	-	-	-	-	-	-	-	-	rs331463738	4085	1	-	EntrezGene	-	-	-	-	A2	ENSSSCP00000065168	-	-	-	-	-	-	-
rs340781986	12:38624687-38624687	G	A	ENSSSCG00000017694	ACACA	Acetyl-CoA carboxylase alpha	synonymous_variant	ENSSSCT00000019259.4	protein_coding	43/53	-	-	-	5706	5706	1902	N	aaC/aaT	rs340781986	-	-1	-	HGNC	HGNC:84	-	-	-	-	ENSSSCP00000018749	-	Gene3D:3.90.226.10,Pfam:PF01039,PROSITE_profiles:PS50980,PANTHER:PTHR45728,PANTHER:PTHR45728:SF5,Superfamily:SSF52096	-	-	-	-	-
rs340781986	12:38624687-38624687	G	A	ENSSSCG00000017694	ACACA	Acetyl-CoA carboxylase alpha	synonymous_variant	ENSSSCT00000042467.2	protein_coding	44/54	-	-	-	5731	5610	1870	N	aaC/aaT	rs340781986	-	-1	-	HGNC	HGNC:84	-	-	-	-	ENSSSCP00000053665	-	Gene3D:3.90.226.10,Pfam:PF01039,PROSITE_profiles:PS50980,PANTHER:PTHR45728,PANTHER:PTHR45728:SF5,Superfamily:SSF52096	-	-	-	-	-
rs340781986	12:38624687-38624687	G	A	ENSSSCG00000017694	ACACA	Acetyl-CoA carboxylase alpha	synonymous_variant	ENSSSCT00000055904.2	protein_coding	46/57	-	-	-	6290	5745	1915	N	aaC/aaT	rs340781986	-	-1	-	HGNC	HGNC:84	-	-	-	P1	ENSSSCP00000047454	-	PROSITE_profiles:PS50980,PANTHER:PTHR45728,PANTHER:PTHR45728:SF5,Pfam:PF01039,Gene3D:3.90.226.10,Superfamily:SSF52096	-	-	-	-	-
rs340781986	12:38624687-38624687	G	A	ENSSSCG00000017694	ACACA	Acetyl-CoA carboxylase alpha	synonymous_variant	ENSSSCT00000056594.2	protein_coding	45/56	-	-	-	6266	5721	1907	N	aaC/aaT	rs340781986	-	-1	-	HGNC	HGNC:84	-	-	-	-	ENSSSCP00000031813	-	Gene3D:3.90.226.10,Pfam:PF01039,Superfamily:SSF52096,PROSITE_profiles:PS50980,PANTHER:PTHR45728,PANTHER:PTHR45728:SF5	-	-	-	-	-
rs324236192	12:38624714-38624714	G	A	ENSSSCG00000017694	ACACA	Acetyl-CoA carboxylase alpha	synonymous_variant	ENSSSCT00000019259.4	protein_coding	43/53	-	-	-	5679	5679	1893	L	ctC/ctT	rs324236192	-	-1	-	HGNC	HGNC:84	-	-	-	-	ENSSSCP00000018749	-	Gene3D:3.90.226.10,Pfam:PF01039,PROSITE_profiles:PS50980,PANTHER:PTHR45728,PANTHER:PTHR45728:SF5,Superfamily:SSF52096	-	-	-	-	-
rs324236192	12:38624714-38624714	G	A	ENSSSCG00000017694	ACACA	Acetyl-CoA carboxylase alpha	synonymous_variant	ENSSSCT00000042467.2	protein_coding	44/54	-	-	-	5704	5583	1861	L	ctC/ctT	rs324236192	-	-1	-	HGNC	HGNC:84	-	-	-	-	ENSSSCP00000053665	-	Gene3D:3.90.226.10,Pfam:PF01039,PROSITE_profiles:PS50980,PANTHER:PTHR45728,PANTHER:PTHR45728:SF5,Superfamily:SSF52096	-	-	-	-	-
rs324236192	12:38624714-38624714	G	A	ENSSSCG00000017694	ACACA	Acetyl-CoA carboxylase alpha	synonymous_variant	ENSSSCT00000055904.2	protein_coding	46/57	-	-	-	6263	5718	1906	L	ctC/ctT	rs324236192	-	-1	-	HGNC	HGNC:84	-	-	-	P1	ENSSSCP00000047454	-	PROSITE_profiles:PS50980,PANTHER:PTHR45728,PANTHER:PTHR45728:SF5,Pfam:PF01039,Gene3D:3.90.226.10,Superfamily:SSF52096	-	-	-	-	-
rs324236192	12:38624714-38624714	G	A	ENSSSCG00000017694	ACACA	Acetyl-CoA carboxylase alpha	synonymous_variant	ENSSSCT00000056594.2	protein_coding	45/56	-	-	-	6239	5694	1898	L	ctC/ctT	rs324236192	-	-1	-	HGNC	HGNC:84	-	-	-	-	ENSSSCP00000031813	-	Gene3D:3.90.226.10,Pfam:PF01039,Superfamily:SSF52096,PROSITE_profiles:PS50980,PANTHER:PTHR45728,PANTHER:PTHR45728:SF5	-	-	-	-	-
rs710955781	13:50397619-50397619	C	T	ENSSSCG00000011504	EOGT	EGF domain specific O-linked N-acetylglucosamine transferase	3_prime_UTR_variant	ENSSSCT00000012589.4	protein_coding	20/20	-	-	-	3134-3135	-	-	-	-	rs710955781	-	-1	-	HGNC	HGNC:28526	-	-	-	P5	ENSSSCP00000012260	-	-	-	-	-	-	-
rs710955781	13:50397619-50397619	C	T	ENSSSCG00000011504	EOGT	EGF domain specific O-linked N-acetylglucosamine transferase	3_prime_UTR_variant	ENSSSCT00000076062.1	protein_coding	17/17	-	-	-	2882-2883	-	-	-	-	rs710955781	-	-1	-	HGNC	HGNC:28526	-	-	-	-	ENSSSCP00000064724	-	-	-	-	-	-	-
rs710955781	13:50397619-50397619	C	T	ENSSSCG00000011504	EOGT	EGF domain specific O-linked N-acetylglucosamine transferase	3_prime_UTR_variant	ENSSSCT00000077875.1	protein_coding	19/19	-	-	-	3131-3132	-	-	-	-	rs710955781	-	-1	-	HGNC	HGNC:28526	-	-	-	A1	ENSSSCP00000067430	-	-	-	-	-	-	-
rs334463568	18:11660822-11660822	CG	A	ENSSSCG00000016520	CREB3L2	CAMP responsive element binding protein 3 like 2	3_prime_UTR_variant	ENSSSCT00000017988.4	protein_coding	12/13	-	-	-	2460	-	-	-	-	rs334463568	-	1	-	HGNC	HGNC:23720	-	-	-	P1	ENSSSCP00000017504	-	-	-	-	-	-	-
rs334463568	18:11660822-11660822	G	A	ENSSSCG00000016520	CREB3L2	CAMP responsive element binding protein 3 like 2	downstream_gene_variant	ENSSSCT00000063779.2	protein_coding	-	-	-	-	-	-	-	-	-	rs334463568	4245	1	-	HGNC	HGNC:23720	-	-	-	-	ENSSSCP00000044759	-	-	-	-	-	-	-
new	3:16078557-16078557	G	A	ENSSSCG00000007733		tRNA-yW synthesizing protein 1 homolog	synonymous_variant	ENSSSCT00000008478.4	protein_coding	11/13	-	-	-	1170	984	328	F	ttC/ttT	-	-	-1	-	-	-	-	-	-	-	ENSSSCP00000008259	-	Gene3D:3.20.20.70,Pfam:PF04055,PANTHER:PTHR13930,PANTHER:PTHR13930:SF0,SFLD:SFLDS00029,Superfamily:SSF102114,CDD:cd01335	-	-	-	-	-
new	3:16078557-16078557	G	A	ENSSSCG00000007733		tRNA-yW synthesizing protein 1 homolog	synonymous_variant	ENSSSCT00000044023.2	protein_coding	13/16	-	-	-	1779	1662	554	F	ttC/ttT	-	-	-1	-	-	-	-	-	-	P5	ENSSSCP00000040148	-	Gene3D:3.20.20.70,Pfam:PF04055,PANTHER:PTHR13930,PANTHER:PTHR13930:SF0,SFLD:SFLDF00284,SFLD:SFLDG01071,Superfamily:SSF102114,CDD:cd01335	-	-	-	-	-
new	3:16078557-16078557	G	A	ENSSSCG00000007733		tRNA-yW synthesizing protein 1 homolog	synonymous_variant	ENSSSCT00000065883.2	protein_coding	13/17	-	-	-	1754	1662	554	F	ttC/ttT	-	-	-1	-	-	-	-	-	-	A2	ENSSSCP00000040827	-	SFLD:SFLDS00029,SFLD:SFLDF00284,CDD:cd01335,PANTHER:PTHR13930:SF0,PANTHER:PTHR13930,Pfam:PF04055,Gene3D:3.20.20.70,Superfamily:SSF102114	-	-	-	-	-
new	3:16078557-16078557	G	A	ENSSSCG00000007733		tRNA-yW synthesizing protein 1 homolog	synonymous_variant	ENSSSCT00000078596.1	protein_coding	13/17	-	-	-	1841	1662	554	F	ttC/ttT	-	-	-1	-	-	-	-	-	-	A2	ENSSSCP00000061147	-	Gene3D:3.20.20.70,Pfam:PF04055,PANTHER:PTHR13930,PANTHER:PTHR13930:SF0,SFLD:SFLDF00284,SFLD:SFLDG01071,Superfamily:SSF102114,CDD:cd01335	-	-	-	-	-
new	3:16078557-16078557	G	A	ENSSSCG00000007733		tRNA-yW synthesizing protein 1 homolog	synonymous_variant	ENSSSCT00000089284.1	protein_coding	13/16	-	-	-	1841	1662	554	F	ttC/ttT	-	-	-1	-	-	-	-	-	-	A2	ENSSSCP00000072954	-	Gene3D:3.20.20.70,Pfam:PF04055,PANTHER:PTHR13930,PANTHER:PTHR13930:SF0,SFLD:SFLDF00284,SFLD:SFLDS00029,Superfamily:SSF102114,CDD:cd01335	-	-	-	-	-
rs326053487	3:16383454-16383454	C	G	ENSSSCG00000040985	KCTD7	potassium channel tetramerization domain containing 7	downstream_gene_variant	ENSSSCT00000038052.2	protein_coding	-	-	-	-	-	-	-	-	-	rs326053487	1552	-1	-	HGNC	HGNC:21957	-	-	-	A1	ENSSSCP00000055189	-	-	-	-	-	-	-
rs326053487	3:16383454-16383454	C	G	ENSSSCG00000040985	KCTD7	potassium channel tetramerization domain containing 7	3_prime_UTR_variant	ENSSSCT00000073051.1	protein_coding	4/4	-	-	-	3725	-	-	-	-	rs326053487	-	-1	-	HGNC	HGNC:21957	-	-	-	P5	ENSSSCP00000068841	-	-	-	-	-	-	-
rs326053487	3:16383454-16383454	C	G	ENSSSCG00000040985	KCTD7	potassium channel tetramerization domain containing 7	downstream_gene_variant	ENSSSCT00000082650.1	protein_coding	-	-	-	-	-	-	-	-	-	rs326053487	1858	-1	-	HGNC	HGNC:21957	-	-	-	-	ENSSSCP00000072849	-	-	-	-	-	-	-
rs326053487	3:16383454-16383454	C	G	ENSSSCG00000040985	KCTD7	potassium channel tetramerization domain containing 7	downstream_gene_variant	ENSSSCT00000090192.1	protein_coding	-	-	-	-	-	-	-	-	-	rs326053487	1858	-1	-	HGNC	HGNC:21957	-	-	-	-	ENSSSCP00000069229	-	-	-	-	-	-	-
rs336364520	3:16383470-16383470	G	A	ENSSSCG00000040985	KCTD7	potassium channel tetramerization domain containing 7	downstream_gene_variant	ENSSSCT00000038052.2	protein_coding	-	-	-	-	-	-	-	-	-	rs336364520	1536	-1	-	HGNC	HGNC:21957	-	-	-	A1	ENSSSCP00000055189	-	-	-	-	-	-	-
rs336364520	3:16383470-16383470	G	A	ENSSSCG00000040985	KCTD7	potassium channel tetramerization domain containing 7	3_prime_UTR_variant	ENSSSCT00000073051.1	protein_coding	4/4	-	-	-	3709	-	-	-	-	rs336364520	-	-1	-	HGNC	HGNC:21957	-	-	-	P5	ENSSSCP00000068841	-	-	-	-	-	-	-
rs336364520	3:16383470-16383470	G	A	ENSSSCG00000040985	KCTD7	potassium channel tetramerization domain containing 7	downstream_gene_variant	ENSSSCT00000082650.1	protein_coding	-	-	-	-	-	-	-	-	-	rs336364520	1842	-1	-	HGNC	HGNC:21957	-	-	-	-	ENSSSCP00000072849	-	-	-	-	-	-	-
rs336364520	3:16383470-16383470	G	A	ENSSSCG00000040985	KCTD7	potassium channel tetramerization domain containing 7	downstream_gene_variant	ENSSSCT00000090192.1	protein_coding	-	-	-	-	-	-	-	-	-	rs336364520	1842	-1	-	HGNC	HGNC:21957	-	-	-	-	ENSSSCP00000069229	-	-	-	-	-	-	-
rs324583382	3:16384043-16384043	C	T	ENSSSCG00000040985	KCTD7	potassium channel tetramerization domain containing 7	downstream_gene_variant	ENSSSCT00000038052.2	protein_coding	-	-	-	-	-	-	-	-	-	rs324583382	963	-1	-	HGNC	HGNC:21957	-	-	-	A1	ENSSSCP00000055189	-	-	-	-	-	-	-
rs324583382	3:16384043-16384043	C	T	ENSSSCG00000040985	KCTD7	potassium channel tetramerization domain containing 7	3_prime_UTR_variant	ENSSSCT00000073051.1	protein_coding	4/4	-	-	-	3136	-	-	-	-	rs324583382	-	-1	-	HGNC	HGNC:21957	-	-	-	P5	ENSSSCP00000068841	-	-	-	-	-	-	-
rs324583382	3:16384043-16384043	C	T	ENSSSCG00000040985	KCTD7	potassium channel tetramerization domain containing 7	downstream_gene_variant	ENSSSCT00000082650.1	protein_coding	-	-	-	-	-	-	-	-	-	rs324583382	1269	-1	-	HGNC	HGNC:21957	-	-	-	-	ENSSSCP00000072849	-	-	-	-	-	-	-
rs324583382	3:16384043-16384043	C	T	ENSSSCG00000040985	KCTD7	potassium channel tetramerization domain containing 7	downstream_gene_variant	ENSSSCT00000090192.1	protein_coding	-	-	-	-	-	-	-	-	-	rs324583382	1269	-1	-	HGNC	HGNC:21957	-	-	-	-	ENSSSCP00000069229	-	-	-	-	-	-	-
rs323662654	3:16384658-16384658	T	C	ENSSSCG00000040985	KCTD7	potassium channel tetramerization domain containing 7	downstream_gene_variant	ENSSSCT00000038052.2	protein_coding	-	-	-	-	-	-	-	-	-	rs323662654	348	-1	-	HGNC	HGNC:21957	-	-	-	A1	ENSSSCP00000055189	-	-	-	-	-	-	-
rs323662654	3:16384658-16384658	T	C	ENSSSCG00000040985	KCTD7	potassium channel tetramerization domain containing 7	3_prime_UTR_variant	ENSSSCT00000073051.1	protein_coding	4/4	-	-	-	2521	-	-	-	-	rs323662654	-	-1	-	HGNC	HGNC:21957	-	-	-	P5	ENSSSCP00000068841	-	-	-	-	-	-	-
rs323662654	3:16384658-16384658	T	C	ENSSSCG00000040985	KCTD7	potassium channel tetramerization domain containing 7	downstream_gene_variant	ENSSSCT00000082650.1	protein_coding	-	-	-	-	-	-	-	-	-	rs323662654	654	-1	-	HGNC	HGNC:21957	-	-	-	-	ENSSSCP00000072849	-	-	-	-	-	-	-
rs323662654	3:16384658-16384658	T	C	ENSSSCG00000040985	KCTD7	potassium channel tetramerization domain containing 7	downstream_gene_variant	ENSSSCT00000090192.1	protein_coding	-	-	-	-	-	-	-	-	-	rs323662654	654	-1	-	HGNC	HGNC:21957	-	-	-	-	ENSSSCP00000069229	-	-	-	-	-	-	-
rs332268785	3:16385727-16385727	G	A	ENSSSCG00000040985	KCTD7	potassium channel tetramerization domain containing 7	intron_variant	ENSSSCT00000038052.2	protein_coding	-	4/4	-	-	-	-	-	-	-	rs332268785	-	-1	-	HGNC	HGNC:21957	-	-	-	A1	ENSSSCP00000055189	-	-	-	-	-	-	-
rs332268785	3:16385727-16385727	G	A	ENSSSCG00000040985	KCTD7	potassium channel tetramerization domain containing 7	3_prime_UTR_variant	ENSSSCT00000073051.1	protein_coding	4/4	-	-	-	1452	-	-	-	-	rs332268785	-	-1	-	HGNC	HGNC:21957	-	-	-	P5	ENSSSCP00000068841	-	-	-	-	-	-	-
rs332268785	3:16385727-16385727	G	A	ENSSSCG00000040985	KCTD7	potassium channel tetramerization domain containing 7	intron_variant	ENSSSCT00000082650.1	protein_coding	-	5/5	-	-	-	-	-	-	-	rs332268785	-	-1	-	HGNC	HGNC:21957	-	-	-	-	ENSSSCP00000072849	-	-	-	-	-	-	-
rs332268785	3:16385727-16385727	G	A	ENSSSCG00000040985	KCTD7	potassium channel tetramerization domain containing 7	intron_variant	ENSSSCT00000090192.1	protein_coding	-	4/4	-	-	-	-	-	-	-	rs332268785	-	-1	-	HGNC	HGNC:21957	-	-	-	-	ENSSSCP00000069229	-	-	-	-	-	-	-
new	3:16844063-16844064	GC	-	ENSSSCG00000007745	SUMF2	Sulfatase modifying factor 2	upstream_gene_variant	ENSSSCT00000008492.4	protein_coding	-	-	-	-	-	-	-	-	-	-	539	-1	-	-	-	-	-	-	P1	ENSSSCP00000008273	-	-	-	-	-	-	-
new	3:16844063-16844064	GC	-	ENSSSCG00000020808	CCT6A	Chaperonin containing TCP1 subunit 6A	3_prime_UTR_variant	ENSSSCT00000031361.3	protein_coding	14/14	-	-	-	2490	-	-	-	-	-	-	-1	-	HGNC	HGNC:1620	-	-	-	P1	ENSSSCP00000020707	-	-	-	-	-	-	-
new	3:16844063-16844064	GC	-	ENSSSCG00000033141			downstream_gene_variant	ENSSSCT00000048276.1	snoRNA	-	-	-	-	-	-	-	-	-	-	3741	-1	-	-	-	-	-	-	-	-	-	-	-	-	-	-	-
new	3:16844063-16844064	GC	-	ENSSSCG00000020808	CCT6A	Chaperonin containing TCP1 subunit 6A	3_prime_UTR_variant	ENSSSCT00000078540.1	protein_coding	13/13	-	-	-	2748	-	-	-	-	-	-	-1	-	HGNC	HGNC:1620	-	-	-	-	ENSSSCP00000064329	-	-	-	-	-	-	-
new	3:16844063-16844064	GC	-	ENSSSCG00000020808	CCT6A	Chaperonin containing TCP1 subunit 6A	3_prime_UTR_variant	ENSSSCT00000087147.1	protein_coding	13/13	-	-	-	2355	-	-	-	-	-	-	-1	-	HGNC	HGNC:1620	-	-	-	-	ENSSSCP00000072651	-	-	-	-	-	-	-
new	3:16844063-16844064	GC	-	ENSSSCG00000007745	SUMF2	Sulfatase modifying factor 2	upstream_gene_variant	ENSSSCT00000087993.1	protein_coding	-	-	-	-	-	-	-	-	-	-	539	-1	-	-	-	-	-	-	-	ENSSSCP00000065193	-	-	-	-	-	-	-
new	3:16844063-16844064	GC	-	ENSSSCG00000007745	SUMF2	Sulfatase modifying factor 2	upstream_gene_variant	ENSSSCT00000091555.1	protein_coding	-	-	-	-	-	-	-	-	-	-	479	-1	-	-	-	-	-	-	-	ENSSSCP00000066549	-	-	-	-	-	-	-
rs1108762720	3:16851119-16851119	A	G	ENSSSCG00000018553			downstream_gene_variant	ENSSSCT00000020148.2	snoRNA	-	-	-	-	-	-	-	-	-	rs1108762720	3371	-1	-	-	-	-	-	-	-	-	-	-	-	-	-	-	-
rs1108762720	3:16851119-16851119	A	G	ENSSSCG00000020808	CCT6A	Chaperonin containing TCP1 subunit 6A	synonymous_variant	ENSSSCT00000031361.3	protein_coding	7/14	-	-	-	906	786	262	A	gcT/gcC	rs1108762720	-	-1	-	HGNC	HGNC:1620	-	-	-	P1	ENSSSCP00000020707	-	CDD:cd03342,PANTHER:PTHR11353,PANTHER:PTHR11353:SF54,TIGRFAM:TIGR02347,Gene3D:3.50.7.10,Gene3D:1.10.560.10,Pfam:PF00118,Gene3D:3.30.260.10,Superfamily:SSF52029,Superfamily:SSF54849,Superfamily:SSF48592	-	-	-	-	-
rs1108762720	3:16851119-16851119	A	G	ENSSSCG00000033141			upstream_gene_variant	ENSSSCT00000048276.1	snoRNA	-	-	-	-	-	-	-	-	-	rs1108762720	3173	-1	-	-	-	-	-	-	-	-	-	-	-	-	-	-	-
rs1108762720	3:16851119-16851119	A	G	ENSSSCG00000020808	CCT6A	Chaperonin containing TCP1 subunit 6A	synonymous_variant	ENSSSCT00000078540.1	protein_coding	7/13	-	-	-	904	786	262	A	gcT/gcC	rs1108762720	-	-1	-	HGNC	HGNC:1620	-	-	-	-	ENSSSCP00000064329	-	Gene3D:1.10.560.10,Gene3D:3.30.260.10,Gene3D:3.50.7.10,Pfam:PF00118,PANTHER:PTHR11353,PANTHER:PTHR11353:SF54,Superfamily:SSF48592,Superfamily:SSF52029,Superfamily:SSF54849,TIGRFAM:TIGR02347,CDD:cd03342	-	-	-	-	-
rs1108762720	3:16851119-16851119	A	G	ENSSSCG00000020808	CCT6A	Chaperonin containing TCP1 subunit 6A	synonymous_variant	ENSSSCT00000087147.1	protein_coding	6/13	-	-	-	771	651	217	A	gcT/gcC	rs1108762720	-	-1	-	HGNC	HGNC:1620	-	-	-	-	ENSSSCP00000072651	-	Gene3D:1.10.560.10,Gene3D:3.30.260.10,Gene3D:3.50.7.10,Pfam:PF00118,PANTHER:PTHR11353,PANTHER:PTHR11353:SF54,Superfamily:SSF48592,Superfamily:SSF52029,Superfamily:SSF54849,TIGRFAM:TIGR02347,CDD:cd03342	-	-	-	-	-
rs341960076	3:16855237-16855237	A	C	ENSSSCG00000018553			upstream_gene_variant	ENSSSCT00000020148.2	snoRNA	-	-	-	-	-	-	-	-	-	rs341960076	613	-1	-	-	-	-	-	-	-	-	-	-	-	-	-	-	-
rs341960076	3:16855237-16855237	A	C	ENSSSCG00000020808	CCT6A	Chaperonin containing TCP1 subunit 6A	synonymous_variant	ENSSSCT00000031361.3	protein_coding	3/14	-	-	-	342	222	74	A	gcT/gcG	rs341960076	-	-1	-	HGNC	HGNC:1620	-	-	-	P1	ENSSSCP00000020707	-	CDD:cd03342,PANTHER:PTHR11353,PANTHER:PTHR11353:SF54,TIGRFAM:TIGR02347,Gene3D:1.10.560.10,Pfam:PF00118,Superfamily:SSF48592	-	-	-	-	-
rs341960076	3:16855237-16855237	A	C	ENSSSCG00000020808	CCT6A	Chaperonin containing TCP1 subunit 6A	synonymous_variant	ENSSSCT00000078540.1	protein_coding	3/13	-	-	-	340	222	74	A	gcT/gcG	rs341960076	-	-1	-	HGNC	HGNC:1620	-	-	-	-	ENSSSCP00000064329	-	Gene3D:1.10.560.10,Pfam:PF00118,PANTHER:PTHR11353,PANTHER:PTHR11353:SF54,Superfamily:SSF48592,TIGRFAM:TIGR02347,CDD:cd03342	-	-	-	-	-
rs341960076	3:16855237-16855237	A	C	ENSSSCG00000020808	CCT6A	Chaperonin containing TCP1 subunit 6A	intron_variant	ENSSSCT00000087147.1	protein_coding	-	2/12	-	-	-	-	-	-	-	rs341960076	-	-1	-	HGNC	HGNC:1620	-	-	-	-	ENSSSCP00000072651	-	-	-	-	-	-	-
rs323115420	3:16964045-16964045	T	A	ENSSSCG00000029029	ZNF713	zinc finger protein 713	missense_variant	ENSSSCT00000027523.3	protein_coding	5/6	-	-	-	945	299	100	H/L	cAt/cTt	rs323115420	-	-1	-	HGNC	HGNC:22043	-	-	-	P1	ENSSSCP00000026646	tolerated(0.65)	MobiDB_lite:mobidb-lite,PROSITE_profiles:PS50805,PANTHER:PTHR24384,PANTHER:PTHR24384:SF80	-	-	-	-	-
rs342012840	3:16971089-16971089	T	C	ENSSSCG00000029029	ZNF713	zinc finger protein 713	5_prime_UTR_variant	ENSSSCT00000027523.3	protein_coding	2/6	-	-	-	398	-	-	-	-	rs342012840	-	-1	-	HGNC	HGNC:22043	-	-	-	P1	ENSSSCP00000026646	-	-	-	-	-	-	-
new	3:17082026-17082026	C	T	ENSSSCG00000007753	RUSF1	RUS Family Member 1	3_prime_UTR_variant	ENSSSCT00000008500.4	protein_coding	13/13	-	-	-	2378	-	-	-	-	-	-	1	-	HGNC	HGNC:25848	-	-	-	P5	ENSSSCP00000008281	-	-	-	-	-	-	-
new	3:17082026-17082026	C	T	ENSSSCG00000024058	SLC5A2	Solute carrier family 5 member 2	intron_variant	ENSSSCT00000028525.3	protein_coding	-	12/13	-	-	-	-	-	-	-	-	-	-1	-	HGNC	HGNC:11037	-	-	-	P1	ENSSSCP00000024701	-	-	-	-	-	-	-
new	3:17082026-17082026	C	T	ENSSSCG00000007753	RUSF1	RUS Family Member 1	3_prime_UTR_variant	ENSSSCT00000069229.1	protein_coding	14/14	-	-	-	2223	-	-	-	-	-	-	1	-	HGNC	HGNC:25848	-	-	-	-	ENSSSCP00000067154	-	-	-	-	-	-	-
new	3:17082026-17082026	C	T	ENSSSCG00000024058	SLC5A2	Solute carrier family 5 member 2	intron_variant	ENSSSCT00000076153.1	protein_coding	-	12/13	-	-	-	-	-	-	-	-	-	-1	-	HGNC	HGNC:11037	-	-	-	-	ENSSSCP00000071620	-	-	-	-	-	-	-
new	3:17082026-17082026	C	T	ENSSSCG00000007753	RUSF1	RUS Family Member 1	3_prime_UTR_variant	ENSSSCT00000090046.1	protein_coding	12/12	-	-	-	2369	-	-	-	-	-	-	1	-	HGNC	HGNC:25848	-	-	-	A2	ENSSSCP00000070151	-	-	-	-	-	-	-
rs344858642	3:17244108-17244108	C	T	ENSSSCG00000007754	ITGAM	integrin subunit alpha M	synonymous_variant	ENSSSCT00000008501.5	protein_coding	9/30	-	-	-	956	912	304	G	ggG/ggA	rs344858642	-	-1	-	HGNC	HGNC:6149	-	-	-	-	ENSSSCP00000008282	-	Gene3D:2.130.10.130,Gene3D:3.40.50.410,Pfam:PF00092,PROSITE_profiles:PS50234,PANTHER:PTHR23220,PANTHER:PTHR23220:SF124,SMART:SM00327,Superfamily:SSF53300,Superfamily:SSF69318,CDD:cd01469	-	-	-	-	-
rs344858642	3:17244108-17244108	C	T	ENSSSCG00000007754	ITGAM	integrin subunit alpha M	synonymous_variant	ENSSSCT00000008502.4	protein_coding	8/30	-	-	-	1292	1140	380	G	ggG/ggA	rs344858642	-	-1	-	HGNC	HGNC:6149	-	-	-	P5	ENSSSCP00000008283	-	CDD:cd01469,Gene3D:2.130.10.130,Gene3D:3.40.50.410,Pfam:PF00092,SMART:SM00327,Superfamily:SSF53300,Superfamily:SSF69318,PROSITE_profiles:PS50234,PANTHER:PTHR23220,PANTHER:PTHR23220:SF124	-	-	-	-	-
rs344858642	3:17244108-17244108	C	T	ENSSSCG00000007754	ITGAM	integrin subunit alpha M	synonymous_variant	ENSSSCT00000037434.2	protein_coding	9/31	-	-	-	937	903	301	G	ggG/ggA	rs344858642	-	-1	-	HGNC	HGNC:6149	-	-	-	A2	ENSSSCP00000033081	-	Gene3D:2.130.10.130,Gene3D:3.40.50.410,Pfam:PF00092,PROSITE_profiles:PS50234,PANTHER:PTHR23220,PANTHER:PTHR23220:SF124,SMART:SM00327,Superfamily:SSF53300,Superfamily:SSF69318,CDD:cd01469	-	-	-	-	-
rs344858642	3:17244108-17244108	C	T	ENSSSCG00000007754	ITGAM	integrin subunit alpha M	synonymous_variant	ENSSSCT00000069473.1	protein_coding	8/31	-	-	-	1292	1140	380	G	ggG/ggA	rs344858642	-	-1	-	HGNC	HGNC:6149	-	-	-	A2	ENSSSCP00000069272	-	Gene3D:2.130.10.130,Gene3D:3.40.50.410,Pfam:PF00092,PROSITE_profiles:PS50234,PANTHER:PTHR23220,PANTHER:PTHR23220:SF124,SMART:SM00327,Superfamily:SSF53300,Superfamily:SSF69318,CDD:cd01469	-	-	-	-	-
rs344858642	3:17244108-17244108	C	T	ENSSSCG00000007754	ITGAM	integrin subunit alpha M	synonymous_variant	ENSSSCT00000070683.1	protein_coding	9/32	-	-	-	918	918	306	G	ggG/ggA	rs344858642	-	-1	-	HGNC	HGNC:6149	-	-	-	-	ENSSSCP00000074427	-	Gene3D:2.130.10.130,Gene3D:3.40.50.410,Pfam:PF00092,PROSITE_profiles:PS50234,PANTHER:PTHR23220,PANTHER:PTHR23220:SF124,SMART:SM00327,Superfamily:SSF53300,Superfamily:SSF69318,CDD:cd01469	-	-	-	-	-
rs344858642	3:17244108-17244108	C	T	ENSSSCG00000007754	ITGAM	integrin subunit alpha M	synonymous_variant	ENSSSCT00000078391.1	protein_coding	9/32	-	-	-	978	801	267	G	ggG/ggA	rs344858642	-	-1	-	HGNC	HGNC:6149	-	-	-	A2	ENSSSCP00000065949	-	Gene3D:2.130.10.130,Gene3D:3.40.50.410,Pfam:PF00092,PROSITE_profiles:PS50234,PANTHER:PTHR23220,PANTHER:PTHR23220:SF124,SMART:SM00327,Superfamily:SSF53300,Superfamily:SSF69318,CDD:cd01469	-	-	-	-	-
rs344858642	3:17244108-17244108	C	T	ENSSSCG00000007754	ITGAM	integrin subunit alpha M	synonymous_variant	ENSSSCT00000078847.1	protein_coding	8/30	-	-	-	1292	1140	380	G	ggG/ggA	rs344858642	-	-1	-	HGNC	HGNC:6149	-	-	-	A2	ENSSSCP00000070777	-	Gene3D:2.130.10.130,Gene3D:3.40.50.410,Pfam:PF00092,PROSITE_profiles:PS50234,PANTHER:PTHR23220,PANTHER:PTHR23220:SF124,SMART:SM00327,Superfamily:SSF53300,Superfamily:SSF69318,CDD:cd01469	-	-	-	-	-
rs326942919	3:17246305-17246305	G	A	ENSSSCG00000007754	ITGAM	integrin subunit alpha M	synonymous_variant	ENSSSCT00000008501.5	protein_coding	7/30	-	-	-	629	585	195	S	tcC/tcT	rs326942919	-	-1	-	HGNC	HGNC:6149	-	-	-	-	ENSSSCP00000008282	-	Gene3D:2.130.10.130,Gene3D:3.40.50.410,Pfam:PF00092,Prints:PR00453,PROSITE_profiles:PS50234,PANTHER:PTHR23220,PANTHER:PTHR23220:SF124,SMART:SM00327,Superfamily:SSF53300,Superfamily:SSF69318,CDD:cd01469	-	-	-	-	-
rs326942919	3:17246305-17246305	G	A	ENSSSCG00000007754	ITGAM	integrin subunit alpha M	synonymous_variant	ENSSSCT00000008502.4	protein_coding	6/30	-	-	-	965	813	271	S	tcC/tcT	rs326942919	-	-1	-	HGNC	HGNC:6149	-	-	-	P5	ENSSSCP00000008283	-	CDD:cd01469,Gene3D:2.130.10.130,Gene3D:3.40.50.410,Pfam:PF00092,SMART:SM00327,Superfamily:SSF53300,Superfamily:SSF69318,PROSITE_profiles:PS50234,PANTHER:PTHR23220,PANTHER:PTHR23220:SF124,Prints:PR00453	-	-	-	-	-
rs326942919	3:17246305-17246305	G	A	ENSSSCG00000007754	ITGAM	integrin subunit alpha M	synonymous_variant	ENSSSCT00000037434.2	protein_coding	7/31	-	-	-	610	576	192	S	tcC/tcT	rs326942919	-	-1	-	HGNC	HGNC:6149	-	-	-	A2	ENSSSCP00000033081	-	Gene3D:2.130.10.130,Gene3D:3.40.50.410,Pfam:PF00092,Prints:PR00453,PROSITE_profiles:PS50234,PANTHER:PTHR23220,PANTHER:PTHR23220:SF124,SMART:SM00327,Superfamily:SSF53300,Superfamily:SSF69318,CDD:cd01469	-	-	-	-	-
rs326942919	3:17246305-17246305	G	A	ENSSSCG00000007754	ITGAM	integrin subunit alpha M	synonymous_variant	ENSSSCT00000069473.1	protein_coding	6/31	-	-	-	965	813	271	S	tcC/tcT	rs326942919	-	-1	-	HGNC	HGNC:6149	-	-	-	A2	ENSSSCP00000069272	-	Gene3D:2.130.10.130,Gene3D:3.40.50.410,Pfam:PF00092,Prints:PR00453,PROSITE_profiles:PS50234,PANTHER:PTHR23220,PANTHER:PTHR23220:SF124,SMART:SM00327,Superfamily:SSF53300,Superfamily:SSF69318,CDD:cd01469	-	-	-	-	-
rs326942919	3:17246305-17246305	G	A	ENSSSCG00000007754	ITGAM	integrin subunit alpha M	synonymous_variant	ENSSSCT00000070683.1	protein_coding	7/32	-	-	-	591	591	197	S	tcC/tcT	rs326942919	-	-1	-	HGNC	HGNC:6149	-	-	-	-	ENSSSCP00000074427	-	Gene3D:2.130.10.130,Gene3D:3.40.50.410,Pfam:PF00092,Prints:PR00453,PROSITE_profiles:PS50234,PANTHER:PTHR23220,PANTHER:PTHR23220:SF124,SMART:SM00327,Superfamily:SSF53300,Superfamily:SSF69318,CDD:cd01469	-	-	-	-	-
rs326942919	3:17246305-17246305	G	A	ENSSSCG00000007754	ITGAM	integrin subunit alpha M	synonymous_variant	ENSSSCT00000078391.1	protein_coding	7/32	-	-	-	651	474	158	S	tcC/tcT	rs326942919	-	-1	-	HGNC	HGNC:6149	-	-	-	A2	ENSSSCP00000065949	-	Gene3D:2.130.10.130,Gene3D:3.40.50.410,Pfam:PF00092,Prints:PR00453,PROSITE_profiles:PS50234,PANTHER:PTHR23220,PANTHER:PTHR23220:SF124,SMART:SM00327,Superfamily:SSF53300,Superfamily:SSF69318,CDD:cd01469	-	-	-	-	-
rs326942919	3:17246305-17246305	G	A	ENSSSCG00000007754	ITGAM	integrin subunit alpha M	synonymous_variant	ENSSSCT00000078847.1	protein_coding	6/30	-	-	-	965	813	271	S	tcC/tcT	rs326942919	-	-1	-	HGNC	HGNC:6149	-	-	-	A2	ENSSSCP00000070777	-	Gene3D:2.130.10.130,Gene3D:3.40.50.410,Pfam:PF00092,Prints:PR00453,PROSITE_profiles:PS50234,PANTHER:PTHR23220,PANTHER:PTHR23220:SF124,SMART:SM00327,Superfamily:SSF53300,Superfamily:SSF69318,CDD:cd01469	-	-	-	-	-
rs327289001	3:17254444-17254444	C	T	ENSSSCG00000007754	ITGAM	integrin subunit alpha M	missense_variant	ENSSSCT00000008501.5	protein_coding	3/30	-	-	-	273	229	77	V/M	Gtg/Atg	rs327289001	-	-1	-	HGNC	HGNC:6149	-	-	-	-	ENSSSCP00000008282	deleterious(0.01)	Gene3D:2.130.10.130,PROSITE_profiles:PS51470,PANTHER:PTHR23220,PANTHER:PTHR23220:SF124,SMART:SM00191,Superfamily:SSF69318	-	-	-	-	-
rs327289001	3:17254444-17254444	C	T	ENSSSCG00000007754	ITGAM	integrin subunit alpha M	missense_variant	ENSSSCT00000008502.4	protein_coding	2/30	-	-	-	603	451	151	V/M	Gtg/Atg	rs327289001	-	-1	-	HGNC	HGNC:6149	-	-	-	P5	ENSSSCP00000008283	deleterious(0.01)	Gene3D:2.130.10.130,SMART:SM00191,Superfamily:SSF69318,PROSITE_profiles:PS51470,PANTHER:PTHR23220,PANTHER:PTHR23220:SF124	-	-	-	-	-
rs327289001	3:17254444-17254444	C	T	ENSSSCG00000007754	ITGAM	integrin subunit alpha M	missense_variant	ENSSSCT00000037434.2	protein_coding	3/31	-	-	-	248	214	72	V/M	Gtg/Atg	rs327289001	-	-1	-	HGNC	HGNC:6149	-	-	-	A2	ENSSSCP00000033081	deleterious(0.01)	Gene3D:2.130.10.130,PROSITE_profiles:PS51470,PANTHER:PTHR23220,PANTHER:PTHR23220:SF124,SMART:SM00191,Superfamily:SSF69318	-	-	-	-	-
rs327289001	3:17254444-17254444	C	T	ENSSSCG00000007754	ITGAM	integrin subunit alpha M	missense_variant	ENSSSCT00000069473.1	protein_coding	2/31	-	-	-	603	451	151	V/M	Gtg/Atg	rs327289001	-	-1	-	HGNC	HGNC:6149	-	-	-	A2	ENSSSCP00000069272	deleterious(0.01)	Gene3D:2.130.10.130,PROSITE_profiles:PS51470,PANTHER:PTHR23220,PANTHER:PTHR23220:SF124,SMART:SM00191,Superfamily:SSF69318	-	-	-	-	-
rs327289001	3:17254444-17254444	C	T	ENSSSCG00000007754	ITGAM	integrin subunit alpha M	missense_variant	ENSSSCT00000070683.1	protein_coding	3/32	-	-	-	229	229	77	V/M	Gtg/Atg	rs327289001	-	-1	-	HGNC	HGNC:6149	-	-	-	-	ENSSSCP00000074427	deleterious(0.01)	Gene3D:2.130.10.130,PROSITE_profiles:PS51470,PANTHER:PTHR23220,PANTHER:PTHR23220:SF124,SMART:SM00191,Superfamily:SSF69318	-	-	-	-	-
rs327289001	3:17254444-17254444	C	T	ENSSSCG00000007754	ITGAM	integrin subunit alpha M	missense_variant	ENSSSCT00000078391.1	protein_coding	3/32	-	-	-	289	112	38	V/M	Gtg/Atg	rs327289001	-	-1	-	HGNC	HGNC:6149	-	-	-	A2	ENSSSCP00000065949	deleterious(0.01)	Gene3D:2.130.10.130,PROSITE_profiles:PS51470,PANTHER:PTHR23220,PANTHER:PTHR23220:SF124,SMART:SM00191,Superfamily:SSF69318	-	-	-	-	-
rs327289001	3:17254444-17254444	C	T	ENSSSCG00000007754	ITGAM	integrin subunit alpha M	missense_variant	ENSSSCT00000078847.1	protein_coding	2/30	-	-	-	603	451	151	V/M	Gtg/Atg	rs327289001	-	-1	-	HGNC	HGNC:6149	-	-	-	A2	ENSSSCP00000070777	deleterious(0.01)	Gene3D:2.130.10.130,PROSITE_profiles:PS51470,PANTHER:PTHR23220,PANTHER:PTHR23220:SF124,SMART:SM00191,Superfamily:SSF69318	-	-	-	-	-
rs327947675	3:17399455-17399455	A	G	ENSSSCG00000007765	PRSS53	serine protease 53	downstream_gene_variant	ENSSSCT00000008512.3	protein_coding	-	-	-	-	-	-	-	-	-	rs327947675	2620	1	-	HGNC	HGNC:34407	-	-	-	P1	ENSSSCP00000008293	-	-	-	-	-	-	-
rs327947675	3:17399455-17399455	A	G	ENSSSCG00000026817	ZNF646	zinc finger protein 646	synonymous_variant	ENSSSCT00000025977.3	protein_coding	2/4	-	-	-	5139	4776	1592	H	caT/caC	rs327947675	-	-1	-	HGNC	HGNC:29004	-	-	-	A2	ENSSSCP00000021928	-	Gene3D:3.30.160.60,Pfam:PF00096,PROSITE_patterns:PS00028,PROSITE_profiles:PS50157,PANTHER:PTHR24403,PANTHER:PTHR24403:SF56,SMART:SM00355,Superfamily:SSF57667	-	-	-	-	-
rs327947675	3:17399455-17399455	A	G	ENSSSCG00000026817	ZNF646	zinc finger protein 646	synonymous_variant	ENSSSCT00000043397.2	protein_coding	3/4	-	-	-	5272	4776	1592	H	caT/caC	rs327947675	-	-1	-	HGNC	HGNC:29004	-	-	-	A2	ENSSSCP00000038859	-	Gene3D:3.30.160.60,Pfam:PF00096,PROSITE_patterns:PS00028,PROSITE_profiles:PS50157,PANTHER:PTHR24403,PANTHER:PTHR24403:SF56,SMART:SM00355,Superfamily:SSF57667	-	-	-	-	-
rs327947675	3:17399455-17399455	A	G	ENSSSCG00000035364	VKORC1	vitamin K epoxide reductase complex subunit 1	downstream_gene_variant	ENSSSCT00000043889.2	protein_coding	-	-	-	-	-	-	-	-	-	rs327947675	2615	1	-	HGNC	HGNC:23663	-	-	-	P1	ENSSSCP00000049733	-	-	-	-	-	-	-
rs327947675	3:17399455-17399455	A	G	ENSSSCG00000007765	PRSS53	serine protease 53	downstream_gene_variant	ENSSSCT00000064187.2	protein_coding	-	-	-	-	-	-	-	-	-	rs327947675	2603	1	-	HGNC	HGNC:34407	-	-	-	-	ENSSSCP00000041649	-	-	-	-	-	-	-
rs327947675	3:17399455-17399455	A	G	ENSSSCG00000007763	BCKDK	Branched chain keto acid dehydrogenase kinase	5_prime_UTR_variant	ENSSSCT00000073582.1	protein_coding	1/13	-	-	-	2750	-	-	-	-	rs327947675	-	-1	-	HGNC	HGNC:16902	-	-	-	P1	ENSSSCP00000071561	-	-	-	-	-	-	-
rs327947675	3:17399455-17399455	A	G	ENSSSCG00000026817	ZNF646	zinc finger protein 646	synonymous_variant	ENSSSCT00000081468.1	protein_coding	1/2	-	-	-	4858	4776	1592	H	caT/caC	rs327947675	-	-1	-	HGNC	HGNC:29004	-	-	-	P5	ENSSSCP00000072183	-	Gene3D:3.30.160.60,Pfam:PF00096,PROSITE_patterns:PS00028,PROSITE_profiles:PS50157,PANTHER:PTHR24403,PANTHER:PTHR24403:SF56,SMART:SM00355,Superfamily:SSF57667	-	-	-	-	-
rs337670844	3:17399477-17399477	C	T	ENSSSCG00000007765	PRSS53	serine protease 53	downstream_gene_variant	ENSSSCT00000008512.3	protein_coding	-	-	-	-	-	-	-	-	-	rs337670844	2642	1	-	HGNC	HGNC:34407	-	-	-	P1	ENSSSCP00000008293	-	-	-	-	-	-	-
rs337670844	3:17399477-17399477	C	T	ENSSSCG00000026817	ZNF646	zinc finger protein 646	missense_variant	ENSSSCT00000025977.3	protein_coding	2/4	-	-	-	5117	4754	1585	G/D	gGc/gAc	rs337670844	-	-1	-	HGNC	HGNC:29004	-	-	-	A2	ENSSSCP00000021928	tolerated(0.1)	Gene3D:3.30.160.60,Pfam:PF00096,PROSITE_patterns:PS00028,PROSITE_profiles:PS50157,PANTHER:PTHR24403,PANTHER:PTHR24403,PANTHER:PTHR24403:SF56,PANTHER:PTHR24403:SF56,SMART:SM00355,Superfamily:SSF57667	-	-	-	-	-
rs337670844	3:17399477-17399477	C	T	ENSSSCG00000026817	ZNF646	zinc finger protein 646	missense_variant	ENSSSCT00000043397.2	protein_coding	3/4	-	-	-	5250	4754	1585	G/D	gGc/gAc	rs337670844	-	-1	-	HGNC	HGNC:29004	-	-	-	A2	ENSSSCP00000038859	tolerated(0.11)	Gene3D:3.30.160.60,Pfam:PF00096,PROSITE_patterns:PS00028,PROSITE_profiles:PS50157,PANTHER:PTHR24403,PANTHER:PTHR24403,PANTHER:PTHR24403:SF56,PANTHER:PTHR24403:SF56,SMART:SM00355,Superfamily:SSF57667	-	-	-	-	-
rs337670844	3:17399477-17399477	C	T	ENSSSCG00000035364	VKORC1	vitamin K epoxide reductase complex subunit 1	downstream_gene_variant	ENSSSCT00000043889.2	protein_coding	-	-	-	-	-	-	-	-	-	rs337670844	2637	1	-	HGNC	HGNC:23663	-	-	-	P1	ENSSSCP00000049733	-	-	-	-	-	-	-
rs337670844	3:17399477-17399477	C	T	ENSSSCG00000007765	PRSS53	serine protease 53	downstream_gene_variant	ENSSSCT00000064187.2	protein_coding	-	-	-	-	-	-	-	-	-	rs337670844	2625	1	-	HGNC	HGNC:34407	-	-	-	-	ENSSSCP00000041649	-	-	-	-	-	-	-
rs337670844	3:17399477-17399477	C	T	ENSSSCG00000007763	BCKDK	Branched chain keto acid dehydrogenase kinase	5_prime_UTR_variant	ENSSSCT00000073582.1	protein_coding	1/13	-	-	-	2728	-	-	-	-	rs337670844	-	-1	-	HGNC	HGNC:16902	-	-	-	P1	ENSSSCP00000071561	-	-	-	-	-	-	-
rs337670844	3:17399477-17399477	C	T	ENSSSCG00000026817	ZNF646	zinc finger protein 646	missense_variant	ENSSSCT00000081468.1	protein_coding	1/2	-	-	-	4836	4754	1585	G/D	gGc/gAc	rs337670844	-	-1	-	HGNC	HGNC:29004	-	-	-	P5	ENSSSCP00000072183	tolerated(0.08)	Gene3D:3.30.160.60,Pfam:PF00096,PROSITE_patterns:PS00028,PROSITE_profiles:PS50157,PANTHER:PTHR24403,PANTHER:PTHR24403,PANTHER:PTHR24403:SF56,PANTHER:PTHR24403:SF56,SMART:SM00355,Superfamily:SSF57667	-	-	-	-	-
rs322669402	3:17459844-17459844	A	G	ENSSSCG00000007782	SETD1A	SET domain containing 1A, histone lysine methyltransferase	downstream_gene_variant	ENSSSCT00000008529.4	protein_coding	-	-	-	-	-	-	-	-	-	rs322669402	3924	-1	-	HGNC	HGNC:29010	-	-	-	P1	ENSSSCP00000008310	-	-	-	-	-	-	-
rs322669402	3:17459844-17459844	A	G	ENSSSCG00000021238	STX1B	syntaxin 1B	downstream_gene_variant	ENSSSCT00000029053.2	protein_coding	-	-	-	-	-	-	-	-	-	rs322669402	328	1	-	HGNC	HGNC:18539	-	-	-	P1	ENSSSCP00000023858	-	-	-	-	-	-	-
rs322669402	3:17459844-17459844	A	G	ENSSSCG00000032369	HSD3B7	hydroxy-delta-5-steroid dehydrogenase, 3 beta- and steroid delta-isomerase 7	3_prime_UTR_variant	ENSSSCT00000056307.2	protein_coding	7/7	-	-	-	1933	-	-	-	-	rs322669402	-	-1	-	HGNC	HGNC:18324	-	-	-	-	ENSSSCP00000036316	-	-	-	-	-	-	-
rs322669402	3:17459844-17459844	A	G	ENSSSCG00000021238	STX1B	syntaxin 1B	downstream_gene_variant	ENSSSCT00000072674.1	protein_coding	-	-	-	-	-	-	-	-	-	rs322669402	328	1	-	HGNC	HGNC:18539	-	-	-	-	ENSSSCP00000068304	-	-	-	-	-	-	-
rs322669402	3:17459844-17459844	A	G	ENSSSCG00000021238	STX1B	syntaxin 1B	downstream_gene_variant	ENSSSCT00000083613.1	protein_coding	-	-	-	-	-	-	-	-	-	rs322669402	3752	1	-	HGNC	HGNC:18539	-	-	-	-	ENSSSCP00000059988	-	-	-	-	-	-	-
rs322669402	3:17459844-17459844	A	G	ENSSSCG00000032369	HSD3B7	hydroxy-delta-5-steroid dehydrogenase, 3 beta- and steroid delta-isomerase 7	3_prime_UTR_variant	ENSSSCT00000087269.1	protein_coding	8/8	-	-	-	1741	-	-	-	-	rs322669402	-	-1	-	HGNC	HGNC:18324	-	-	-	P1	ENSSSCP00000064439	-	-	-	-	-	-	-
rs340480028	3:17460060-17460060	G	C	ENSSSCG00000007782	SETD1A	SET domain containing 1A, histone lysine methyltransferase	downstream_gene_variant	ENSSSCT00000008529.4	protein_coding	-	-	-	-	-	-	-	-	-	rs340480028	3708	-1	-	HGNC	HGNC:29010	-	-	-	P1	ENSSSCP00000008310	-	-	-	-	-	-	-
rs340480028	3:17460060-17460060	G	C	ENSSSCG00000021238	STX1B	syntaxin 1B	downstream_gene_variant	ENSSSCT00000029053.2	protein_coding	-	-	-	-	-	-	-	-	-	rs340480028	544	1	-	HGNC	HGNC:18539	-	-	-	P1	ENSSSCP00000023858	-	-	-	-	-	-	-
rs340480028	3:17460060-17460060	G	C	ENSSSCG00000032369	HSD3B7	hydroxy-delta-5-steroid dehydrogenase, 3 beta- and steroid delta-isomerase 7	3_prime_UTR_variant	ENSSSCT00000056307.2	protein_coding	7/7	-	-	-	1717	-	-	-	-	rs340480028	-	-1	-	HGNC	HGNC:18324	-	-	-	-	ENSSSCP00000036316	-	-	-	-	-	-	-
rs340480028	3:17460060-17460060	G	C	ENSSSCG00000021238	STX1B	syntaxin 1B	downstream_gene_variant	ENSSSCT00000072674.1	protein_coding	-	-	-	-	-	-	-	-	-	rs340480028	544	1	-	HGNC	HGNC:18539	-	-	-	-	ENSSSCP00000068304	-	-	-	-	-	-	-
rs340480028	3:17460060-17460060	G	C	ENSSSCG00000021238	STX1B	syntaxin 1B	downstream_gene_variant	ENSSSCT00000083613.1	protein_coding	-	-	-	-	-	-	-	-	-	rs340480028	3968	1	-	HGNC	HGNC:18539	-	-	-	-	ENSSSCP00000059988	-	-	-	-	-	-	-
rs340480028	3:17460060-17460060	G	C	ENSSSCG00000032369	HSD3B7	hydroxy-delta-5-steroid dehydrogenase, 3 beta- and steroid delta-isomerase 7	3_prime_UTR_variant	ENSSSCT00000087269.1	protein_coding	8/8	-	-	-	1525	-	-	-	-	rs340480028	-	-1	-	HGNC	HGNC:18324	-	-	-	P1	ENSSSCP00000064439	-	-	-	-	-	-	-
rs793318116	3:17460656-17460656	C	T	ENSSSCG00000007782	SETD1A	SET domain containing 1A, histone lysine methyltransferase	downstream_gene_variant	ENSSSCT00000008529.4	protein_coding	-	-	-	-	-	-	-	-	-	rs793318116	3112	-1	-	HGNC	HGNC:29010	-	-	-	P1	ENSSSCP00000008310	-	-	-	-	-	-	-
rs793318116	3:17460656-17460656	C	T	ENSSSCG00000021238	STX1B	syntaxin 1B	downstream_gene_variant	ENSSSCT00000029053.2	protein_coding	-	-	-	-	-	-	-	-	-	rs793318116	1140	1	-	HGNC	HGNC:18539	-	-	-	P1	ENSSSCP00000023858	-	-	-	-	-	-	-
rs793318116	3:17460656-17460656	C	T	ENSSSCG00000032369	HSD3B7	hydroxy-delta-5-steroid dehydrogenase, 3 beta- and steroid delta-isomerase 7	synonymous_variant	ENSSSCT00000056307.2	protein_coding	7/7	-	-	-	1121	987	329	P	ccG/ccA	rs793318116	-	-1	-	HGNC	HGNC:18324	-	-	-	-	ENSSSCP00000036316	-	Gene3D:3.40.50.720,PANTHER:PTHR10366,PANTHER:PTHR10366:SF387,Superfamily:SSF51735	-	-	-	-	-
rs793318116	3:17460656-17460656	C	T	ENSSSCG00000021238	STX1B	syntaxin 1B	downstream_gene_variant	ENSSSCT00000072674.1	protein_coding	-	-	-	-	-	-	-	-	-	rs793318116	1140	1	-	HGNC	HGNC:18539	-	-	-	-	ENSSSCP00000068304	-	-	-	-	-	-	-
rs793318116	3:17460656-17460656	C	T	ENSSSCG00000021238	STX1B	syntaxin 1B	downstream_gene_variant	ENSSSCT00000083613.1	protein_coding	-	-	-	-	-	-	-	-	-	rs793318116	4564	1	-	HGNC	HGNC:18539	-	-	-	-	ENSSSCP00000059988	-	-	-	-	-	-	-
rs793318116	3:17460656-17460656	C	T	ENSSSCG00000032369	HSD3B7	hydroxy-delta-5-steroid dehydrogenase, 3 beta- and steroid delta-isomerase 7	synonymous_variant	ENSSSCT00000087269.1	protein_coding	7/8	-	-	-	977	864	288	P	ccG/ccA	rs793318116	-	-1	-	HGNC	HGNC:18324	-	-	-	P1	ENSSSCP00000064439	-	Gene3D:3.40.50.720,PANTHER:PTHR10366,PANTHER:PTHR10366:SF387,Superfamily:SSF51735	-	-	-	-	-
rs339771716	3:17461694-17461694	C	T	ENSSSCG00000007782	SETD1A	SET domain containing 1A, histone lysine methyltransferase	downstream_gene_variant	ENSSSCT00000008529.4	protein_coding	-	-	-	-	-	-	-	-	-	rs339771716	2074	-1	-	HGNC	HGNC:29010	-	-	-	P1	ENSSSCP00000008310	-	-	-	-	-	-	-
rs339771716	3:17461694-17461694	C	T	ENSSSCG00000021238	STX1B	syntaxin 1B	downstream_gene_variant	ENSSSCT00000029053.2	protein_coding	-	-	-	-	-	-	-	-	-	rs339771716	2178	1	-	HGNC	HGNC:18539	-	-	-	P1	ENSSSCP00000023858	-	-	-	-	-	-	-
rs339771716	3:17461694-17461694	C	T	ENSSSCG00000032369	HSD3B7	hydroxy-delta-5-steroid dehydrogenase, 3 beta- and steroid delta-isomerase 7	synonymous_variant	ENSSSCT00000056307.2	protein_coding	5/7	-	-	-	731	597	199	P	ccG/ccA	rs339771716	-	-1	-	HGNC	HGNC:18324	-	-	-	-	ENSSSCP00000036316	-	Gene3D:3.40.50.720,Pfam:PF01073,PANTHER:PTHR10366,PANTHER:PTHR10366:SF387,Superfamily:SSF51735	-	-	-	-	-
rs339771716	3:17461694-17461694	C	T	ENSSSCG00000021238	STX1B	syntaxin 1B	downstream_gene_variant	ENSSSCT00000072674.1	protein_coding	-	-	-	-	-	-	-	-	-	rs339771716	2178	1	-	HGNC	HGNC:18539	-	-	-	-	ENSSSCP00000068304	-	-	-	-	-	-	-
rs339771716	3:17461694-17461694	C	T	ENSSSCG00000032369	HSD3B7	hydroxy-delta-5-steroid dehydrogenase, 3 beta- and steroid delta-isomerase 7	synonymous_variant	ENSSSCT00000087269.1	protein_coding	5/8	-	-	-	587	474	158	P	ccG/ccA	rs339771716	-	-1	-	HGNC	HGNC:18324	-	-	-	P1	ENSSSCP00000064439	-	Gene3D:3.40.50.720,Pfam:PF01073,PANTHER:PTHR10366,PANTHER:PTHR10366:SF387,Superfamily:SSF51735	-	-	-	-	-
rs325937498	3:17466691-17466691	G	A	ENSSSCG00000007782	SETD1A	SET domain containing 1A, histone lysine methyltransferase	synonymous_variant	ENSSSCT00000008529.4	protein_coding	18/21	-	-	-	5359	4656	1552	D	gaC/gaT	rs325937498	-	-1	-	HGNC	HGNC:29010	-	-	-	P1	ENSSSCP00000008310	-	Gene3D:2.170.270.10,Pfam:PF11764,PANTHER:PTHR45814,PANTHER:PTHR45814:SF3,SMART:SM01291	-	-	-	-	-
rs325937498	3:17466691-17466691	G	A	ENSSSCG00000032369	HSD3B7	hydroxy-delta-5-steroid dehydrogenase, 3 beta- and steroid delta-isomerase 7	upstream_gene_variant	ENSSSCT00000056307.2	protein_coding	-	-	-	-	-	-	-	-	-	rs325937498	3305	-1	-	HGNC	HGNC:18324	-	-	-	-	ENSSSCP00000036316	-	-	-	-	-	-	-
rs325937498	3:17466691-17466691	G	A	ENSSSCG00000032369	HSD3B7	hydroxy-delta-5-steroid dehydrogenase, 3 beta- and steroid delta-isomerase 7	upstream_gene_variant	ENSSSCT00000087269.1	protein_coding	-	-	-	-	-	-	-	-	-	rs325937498	3446	-1	-	HGNC	HGNC:18324	-	-	-	P1	ENSSSCP00000064439	-	-	-	-	-	-	-
rs343894209	3:17466745-17466745	C	T	ENSSSCG00000007782	SETD1A	SET domain containing 1A, histone lysine methyltransferase	synonymous_variant	ENSSSCT00000008529.4	protein_coding	18/21	-	-	-	5305	4602	1534	S	tcG/tcA	rs343894209	-	-1	-	HGNC	HGNC:29010	-	-	-	P1	ENSSSCP00000008310	-	Gene3D:2.170.270.10,Pfam:PF11764,PANTHER:PTHR45814,PANTHER:PTHR45814:SF3,SMART:SM01291,Low_complexity_(Seg):seg	-	-	-	-	-
rs343894209	3:17466745-17466745	C	T	ENSSSCG00000032369	HSD3B7	hydroxy-delta-5-steroid dehydrogenase, 3 beta- and steroid delta-isomerase 7	upstream_gene_variant	ENSSSCT00000056307.2	protein_coding	-	-	-	-	-	-	-	-	-	rs343894209	3359	-1	-	HGNC	HGNC:18324	-	-	-	-	ENSSSCP00000036316	-	-	-	-	-	-	-
rs343894209	3:17466745-17466745	C	T	ENSSSCG00000032369	HSD3B7	hydroxy-delta-5-steroid dehydrogenase, 3 beta- and steroid delta-isomerase 7	upstream_gene_variant	ENSSSCT00000087269.1	protein_coding	-	-	-	-	-	-	-	-	-	rs343894209	3500	-1	-	HGNC	HGNC:18324	-	-	-	P1	ENSSSCP00000064439	-	-	-	-	-	-	-
rs339276563	3:17468216-17468216	T	C	ENSSSCG00000007782	SETD1A	SET domain containing 1A, histone lysine methyltransferase	synonymous_variant	ENSSSCT00000008529.4	protein_coding	16/21	-	-	-	4369	3666	1222	E	gaA/gaG	rs339276563	-	-1	-	HGNC	HGNC:29010	-	-	-	P1	ENSSSCP00000008310	-	PANTHER:PTHR45814,PANTHER:PTHR45814:SF3,MobiDB_lite:mobidb-lite	-	-	-	-	-
rs339276563	3:17468216-17468216	T	C	ENSSSCG00000032369	HSD3B7	hydroxy-delta-5-steroid dehydrogenase, 3 beta- and steroid delta-isomerase 7	upstream_gene_variant	ENSSSCT00000056307.2	protein_coding	-	-	-	-	-	-	-	-	-	rs339276563	4830	-1	-	HGNC	HGNC:18324	-	-	-	-	ENSSSCP00000036316	-	-	-	-	-	-	-
rs339276563	3:17468216-17468216	T	C	ENSSSCG00000032369	HSD3B7	hydroxy-delta-5-steroid dehydrogenase, 3 beta- and steroid delta-isomerase 7	upstream_gene_variant	ENSSSCT00000087269.1	protein_coding	-	-	-	-	-	-	-	-	-	rs339276563	4971	-1	-	HGNC	HGNC:18324	-	-	-	P1	ENSSSCP00000064439	-	-	-	-	-	-	-
rs330957838	3:17468302-17468302	T	C	ENSSSCG00000007782	SETD1A	SET domain containing 1A, histone lysine methyltransferase	missense_variant	ENSSSCT00000008529.4	protein_coding	16/21	-	-	-	4283	3580	1194	T/A	Acc/Gcc	rs330957838	-	-1	-	HGNC	HGNC:29010	-	-	-	P1	ENSSSCP00000008310	tolerated_low_confidence(0.34)	PANTHER:PTHR45814,PANTHER:PTHR45814:SF3,MobiDB_lite:mobidb-lite	-	-	-	-	-
rs330957838	3:17468302-17468302	T	C	ENSSSCG00000032369	HSD3B7	hydroxy-delta-5-steroid dehydrogenase, 3 beta- and steroid delta-isomerase 7	upstream_gene_variant	ENSSSCT00000056307.2	protein_coding	-	-	-	-	-	-	-	-	-	rs330957838	4916	-1	-	HGNC	HGNC:18324	-	-	-	-	ENSSSCP00000036316	-	-	-	-	-	-	-
rs345676220	3:17491423-17491423	G	A	ENSSSCG00000007770	ORAI3	ORAI calcium release-activated calcium modulator 3	3_prime_UTR_variant	ENSSSCT00000008517.4	protein_coding	2/2	-	-	-	1289	-	-	-	-	rs345676220	-	-1	-	HGNC	HGNC:28185	-	-	-	P1	ENSSSCP00000008298	-	-	-	-	-	-	-
rs345676220	3:17491423-17491423	G	A	ENSSSCG00000007782	SETD1A	SET domain containing 1A, histone lysine methyltransferase	upstream_gene_variant	ENSSSCT00000008529.4	protein_coding	-	-	-	-	-	-	-	-	-	rs345676220	2829	-1	-	HGNC	HGNC:29010	-	-	-	P1	ENSSSCP00000008310	-	-	-	-	-	-	-
rs324198007	3:17491763-17491763	C	A	ENSSSCG00000007770	ORAI3	ORAI calcium release-activated calcium modulator 3	synonymous_variant	ENSSSCT00000008517.4	protein_coding	2/2	-	-	-	949	714	238	G	ggG/ggT	rs324198007	-	-1	-	HGNC	HGNC:28185	-	-	-	P1	ENSSSCP00000008298	-	Pfam:PF07856,PANTHER:PTHR31501,PANTHER:PTHR31501:SF6,Low_complexity_(Seg):seg	-	-	-	-	-
rs324198007	3:17491763-17491763	C	A	ENSSSCG00000007782	SETD1A	SET domain containing 1A, histone lysine methyltransferase	upstream_gene_variant	ENSSSCT00000008529.4	protein_coding	-	-	-	-	-	-	-	-	-	rs324198007	3169	-1	-	HGNC	HGNC:29010	-	-	-	P1	ENSSSCP00000008310	-	-	-	-	-	-	-
rs344892486	3:17610468-17610468	T	C	ENSSSCG00000007780	ZNF629	zinc finger protein 629	5_prime_UTR_variant	ENSSSCT00000008527.4	protein_coding	1/4	-	-	-	121	-	-	-	-	rs344892486	-	1	-	HGNC	HGNC:29008	-	-	-	P1	ENSSSCP00000008308	-	-	-	-	-	-	-
rs713239492	3:17612980-17612980	C	T	ENSSSCG00000007780	ZNF629	zinc finger protein 629	synonymous_variant	ENSSSCT00000008527.4	protein_coding	2/4	-	-	-	206	19	7	L	Ctg/Ttg	rs713239492	-	1	-	HGNC	HGNC:29008	-	-	-	P1	ENSSSCP00000008308	-	PANTHER:PTHR24376,PANTHER:PTHR24376:SF78,MobiDB_lite:mobidb-lite	-	-	-	-	-
rs335540465	3:17613531-17613531	T	C	ENSSSCG00000007780	ZNF629	zinc finger protein 629	synonymous_variant	ENSSSCT00000008527.4	protein_coding	3/4	-	-	-	599	412	138	L	Ttg/Ctg	rs335540465	-	1	-	HGNC	HGNC:29008	-	-	-	P1	ENSSSCP00000008308	-	PANTHER:PTHR24376,PANTHER:PTHR24376:SF78	-	-	-	-	-
new	3:17617319-17617323	CAGAA	-	ENSSSCG00000007780	ZNF629	zinc finger protein 629	3_prime_UTR_variant	ENSSSCT00000008527.4	protein_coding	3/4	-	-	-	4388-4391	-	-	-	-	-	-	1	-	HGNC	HGNC:29008	-	-	-	P1	ENSSSCP00000008308	-	-	-	-	-	-	-
new	3:17617319-17617323	CAGAA	-	ENSSSCG00000007786	RNF40	ring finger protein 40	downstream_gene_variant	ENSSSCT00000008534.4	protein_coding	-	-	-	-	-	-	-	-	-	-	4996	-1	-	HGNC	HGNC:16867	-	-	-	P1	ENSSSCP00000008315	-	-	-	-	-	-	-
new	3:17617319-17617323	CAGAA	-	ENSSSCG00000007786	RNF40	ring finger protein 40	downstream_gene_variant	ENSSSCT00000072341.1	protein_coding	-	-	-	-	-	-	-	-	-	-	4996	-1	-	HGNC	HGNC:16867	-	-	-	-	ENSSSCP00000063666	-	-	-	-	-	-	-
new	3:17617319-17617323	CAGAA	-	ENSSSCG00000007786	RNF40	ring finger protein 40	downstream_gene_variant	ENSSSCT00000088490.1	protein_coding	-	-	-	-	-	-	-	-	-	-	4996	-1	-	HGNC	HGNC:16867	-	-	-	-	ENSSSCP00000063454	-	-	-	-	-	-	-
new	3:17617319-17617323	CAGAA	-	ENSSSCG00000007786	RNF40	ring finger protein 40	downstream_gene_variant	ENSSSCT00000089860.1	protein_coding	-	-	-	-	-	-	-	-	-	-	4996	-1	-	HGNC	HGNC:16867	-	-	-	-	ENSSSCP00000066021	-	-	-	-	-	-	-
rs1107804156	3:17618533-17618533	G	T	ENSSSCG00000007780	ZNF629	zinc finger protein 629	intron_variant	ENSSSCT00000008527.4	protein_coding	-	3/3	-	-	-	-	-	-	-	rs1107804156	-	1	-	HGNC	HGNC:29008	-	-	-	P1	ENSSSCP00000008308	-	-	-	-	-	-	-
rs1107804156	3:17618533-17618533	G	T	ENSSSCG00000007786	RNF40	ring finger protein 40	downstream_gene_variant	ENSSSCT00000008534.4	protein_coding	-	-	-	-	-	-	-	-	-	rs1107804156	3786	-1	-	HGNC	HGNC:16867	-	-	-	P1	ENSSSCP00000008315	-	-	-	-	-	-	-
rs1107804156	3:17618533-17618533	G	T	ENSSSCG00000007786	RNF40	ring finger protein 40	downstream_gene_variant	ENSSSCT00000072341.1	protein_coding	-	-	-	-	-	-	-	-	-	rs1107804156	3786	-1	-	HGNC	HGNC:16867	-	-	-	-	ENSSSCP00000063666	-	-	-	-	-	-	-
rs1107804156	3:17618533-17618533	G	T	ENSSSCG00000007786	RNF40	ring finger protein 40	downstream_gene_variant	ENSSSCT00000088490.1	protein_coding	-	-	-	-	-	-	-	-	-	rs1107804156	3786	-1	-	HGNC	HGNC:16867	-	-	-	-	ENSSSCP00000063454	-	-	-	-	-	-	-
rs1107804156	3:17618533-17618533	G	T	ENSSSCG00000007786	RNF40	ring finger protein 40	downstream_gene_variant	ENSSSCT00000089860.1	protein_coding	-	-	-	-	-	-	-	-	-	rs1107804156	3786	-1	-	HGNC	HGNC:16867	-	-	-	-	ENSSSCP00000066021	-	-	-	-	-	-	-
rs789266896	3:17628688-17628688	T	G	ENSSSCG00000007780	ZNF629	zinc finger protein 629	3_prime_UTR_variant	ENSSSCT00000008527.4	protein_coding	4/4	-	-	-	6180	-	-	-	-	rs789266896	-	1	-	HGNC	HGNC:29008	-	-	-	P1	ENSSSCP00000008308	-	-	-	-	-	-	-
rs789266896	3:17628688-17628688	T	G	ENSSSCG00000007786	RNF40	ring finger protein 40	missense_variant	ENSSSCT00000008534.4	protein_coding	15/22	-	-	-	3923	1778	593	N/T	aAc/aCc	rs789266896	-	-1	-	HGNC	HGNC:16867	-	-	-	P1	ENSSSCP00000008315	tolerated(0.62)	PANTHER:PTHR23163,PANTHER:PTHR23163:SF4,MobiDB_lite:mobidb-lite	-	-	-	-	-
rs789266896	3:17628688-17628688	T	G	ENSSSCG00000007786	RNF40	ring finger protein 40	missense_variant	ENSSSCT00000072341.1	protein_coding	13/20	-	-	-	3623	1478	493	N/T	aAc/aCc	rs789266896	-	-1	-	HGNC	HGNC:16867	-	-	-	-	ENSSSCP00000063666	tolerated(0.6)	PANTHER:PTHR23163,PANTHER:PTHR23163:SF4,MobiDB_lite:mobidb-lite	-	-	-	-	-
rs789266896	3:17628688-17628688	T	G	ENSSSCG00000007786	RNF40	ring finger protein 40	missense_variant	ENSSSCT00000088490.1	protein_coding	14/21	-	-	-	3929	1784	595	N/T	aAc/aCc	rs789266896	-	-1	-	HGNC	HGNC:16867	-	-	-	-	ENSSSCP00000063454	tolerated(0.62)	PANTHER:PTHR23163,PANTHER:PTHR23163:SF4,MobiDB_lite:mobidb-lite	-	-	-	-	-
rs789266896	3:17628688-17628688	T	G	ENSSSCG00000007786	RNF40	ring finger protein 40	missense_variant	ENSSSCT00000089860.1	protein_coding	14/21	-	-	-	3803	1658	553	N/T	aAc/aCc	rs789266896	-	-1	-	HGNC	HGNC:16867	-	-	-	-	ENSSSCP00000066021	tolerated(0.61)	PANTHER:PTHR23163,PANTHER:PTHR23163:SF4,MobiDB_lite:mobidb-lite	-	-	-	-	-
rs345481021	6:80824380-80824380	T	G	ENSSSCG00000003527	EPHB2	EPH receptor B2	synonymous_variant	ENSSSCT00000003918.4	protein_coding	8/16	-	-	-	1692	1647	549	A	gcT/gcG	rs345481021	-	1	-	HGNC	HGNC:3393	-	-	-	P1	ENSSSCP00000003828	-	Pfam:PF14575,PIRSF:PIRSF000666,PANTHER:PTHR24416,PANTHER:PTHR24416:SF123,Transmembrane_helices:TMhelix,Low_complexity_(Seg):seg	-	-	-	-	-
rs345481021	6:80824380-80824380	T	G	ENSSSCG00000003527	EPHB2	EPH receptor B2	synonymous_variant	ENSSSCT00000028438.3	protein_coding	8/16	-	-	-	1809	1620	540	A	gcT/gcG	rs345481021	-	1	-	HGNC	HGNC:3393	-	-	-	-	ENSSSCP00000020068	-	Pfam:PF14575,PIRSF:PIRSF000666,PANTHER:PTHR24416,PANTHER:PTHR24416:SF123,Transmembrane_helices:TMhelix,Low_complexity_(Seg):seg	-	-	-	-	-
rs345481021	6:80824380-80824380	T	G	ENSSSCG00000003527	EPHB2	EPH receptor B2	synonymous_variant	ENSSSCT00000068010.1	protein_coding	8/16	-	-	-	1596	1596	532	A	gcT/gcG	rs345481021	-	1	-	HGNC	HGNC:3393	-	-	-	-	ENSSSCP00000060767	-	Pfam:PF14575,PIRSF:PIRSF000666,PANTHER:PTHR24416,PANTHER:PTHR24416:SF123,Transmembrane_helices:TMhelix,Low_complexity_(Seg):seg	-	-	-	-	-
rs345481021	6:80824380-80824380	T	G	ENSSSCG00000003527	EPHB2	EPH receptor B2	synonymous_variant	ENSSSCT00000085751.1	protein_coding	8/16	-	-	-	1593	1593	531	A	gcT/gcG	rs345481021	-	1	-	HGNC	HGNC:3393	-	-	-	-	ENSSSCP00000059882	-	Pfam:PF14575,PIRSF:PIRSF000666,PANTHER:PTHR24416,PANTHER:PTHR24416:SF123,Transmembrane_helices:TMhelix,Low_complexity_(Seg):seg	-	-	-	-	-
rs326115442	6:80824416-80824416	T	C	ENSSSCG00000003527	EPHB2	EPH receptor B2	synonymous_variant	ENSSSCT00000003918.4	protein_coding	8/16	-	-	-	1728	1683	561	I	atT/atC	rs326115442	-	1	-	HGNC	HGNC:3393	-	-	-	P1	ENSSSCP00000003828	-	Pfam:PF14575,PIRSF:PIRSF000666,PANTHER:PTHR24416,PANTHER:PTHR24416:SF123,Transmembrane_helices:TMhelix,Low_complexity_(Seg):seg	-	-	-	-	-
rs326115442	6:80824416-80824416	T	C	ENSSSCG00000003527	EPHB2	EPH receptor B2	synonymous_variant	ENSSSCT00000028438.3	protein_coding	8/16	-	-	-	1845	1656	552	I	atT/atC	rs326115442	-	1	-	HGNC	HGNC:3393	-	-	-	-	ENSSSCP00000020068	-	Pfam:PF14575,PIRSF:PIRSF000666,PANTHER:PTHR24416,PANTHER:PTHR24416:SF123,Transmembrane_helices:TMhelix,Low_complexity_(Seg):seg	-	-	-	-	-
rs326115442	6:80824416-80824416	T	C	ENSSSCG00000003527	EPHB2	EPH receptor B2	synonymous_variant	ENSSSCT00000068010.1	protein_coding	8/16	-	-	-	1632	1632	544	I	atT/atC	rs326115442	-	1	-	HGNC	HGNC:3393	-	-	-	-	ENSSSCP00000060767	-	Pfam:PF14575,PIRSF:PIRSF000666,PANTHER:PTHR24416,PANTHER:PTHR24416:SF123,Transmembrane_helices:TMhelix,Low_complexity_(Seg):seg	-	-	-	-	-
rs326115442	6:80824416-80824416	T	C	ENSSSCG00000003527	EPHB2	EPH receptor B2	synonymous_variant	ENSSSCT00000085751.1	protein_coding	8/16	-	-	-	1629	1629	543	I	atT/atC	rs326115442	-	1	-	HGNC	HGNC:3393	-	-	-	-	ENSSSCP00000059882	-	Pfam:PF14575,PIRSF:PIRSF000666,PANTHER:PTHR24416,PANTHER:PTHR24416:SF123,Transmembrane_helices:TMhelix,Low_complexity_(Seg):seg	-	-	-	-	-
rs327572607	6:80837841-80837841	T	C	ENSSSCG00000003527	EPHB2	EPH receptor B2	synonymous_variant	ENSSSCT00000003918.4	protein_coding	12/16	-	-	-	2373	2328	776	T	acT/acC	rs327572607	-	1	-	HGNC	HGNC:3393	-	-	-	P1	ENSSSCP00000003828	-	Gene3D:1.10.510.10,Pfam:PF07714,PIRSF:PIRSF000666,PROSITE_profiles:PS50011,PANTHER:PTHR24416,PANTHER:PTHR24416:SF123,SMART:SM00219,Superfamily:SSF56112,CDD:cd05065	-	-	-	-	-
rs327572607	6:80837841-80837841	T	C	ENSSSCG00000003527	EPHB2	EPH receptor B2	synonymous_variant	ENSSSCT00000028438.3	protein_coding	12/16	-	-	-	2487	2298	766	T	acT/acC	rs327572607	-	1	-	HGNC	HGNC:3393	-	-	-	-	ENSSSCP00000020068	-	Gene3D:1.10.510.10,Pfam:PF07714,PIRSF:PIRSF000666,PROSITE_profiles:PS50011,PANTHER:PTHR24416,PANTHER:PTHR24416:SF123,SMART:SM00219,Superfamily:SSF56112,CDD:cd05065	-	-	-	-	-
rs327572607	6:80837841-80837841	T	C	ENSSSCG00000003527	EPHB2	EPH receptor B2	synonymous_variant	ENSSSCT00000068010.1	protein_coding	12/16	-	-	-	2277	2277	759	T	acT/acC	rs327572607	-	1	-	HGNC	HGNC:3393	-	-	-	-	ENSSSCP00000060767	-	Gene3D:1.10.510.10,Pfam:PF07714,PIRSF:PIRSF000666,PROSITE_profiles:PS50011,PANTHER:PTHR24416,PANTHER:PTHR24416:SF123,SMART:SM00219,Superfamily:SSF56112,CDD:cd05065	-	-	-	-	-
rs327572607	6:80837841-80837841	T	C	ENSSSCG00000003527	EPHB2	EPH receptor B2	synonymous_variant	ENSSSCT00000085751.1	protein_coding	12/16	-	-	-	2274	2274	758	T	acT/acC	rs327572607	-	1	-	HGNC	HGNC:3393	-	-	-	-	ENSSSCP00000059882	-	Gene3D:1.10.510.10,Pfam:PF07714,PIRSF:PIRSF000666,PROSITE_profiles:PS50011,PANTHER:PTHR24416,PANTHER:PTHR24416:SF123,SMART:SM00219,Superfamily:SSF56112,CDD:cd05065	-	-	-	-	-
rs81389091	6:80842615-80842615	T	C	ENSSSCG00000003527	EPHB2	EPH receptor B2	3_prime_UTR_variant	ENSSSCT00000003918.4	protein_coding	16/16	-	-	-	3056	-	-	-	-	rs81389091	-	1	-	HGNC	HGNC:3393	-	-	-	P1	ENSSSCP00000003828	-	-	-	-	-	-	-
rs81389091	6:80842615-80842615	T	C	ENSSSCG00000003527	EPHB2	EPH receptor B2	3_prime_UTR_variant	ENSSSCT00000028438.3	protein_coding	16/16	-	-	-	3170	-	-	-	-	rs81389091	-	1	-	HGNC	HGNC:3393	-	-	-	-	ENSSSCP00000020068	-	-	-	-	-	-	-
rs81389091	6:80842615-80842615	T	C	ENSSSCG00000003527	EPHB2	EPH receptor B2	3_prime_UTR_variant	ENSSSCT00000068010.1	protein_coding	16/16	-	-	-	2960	-	-	-	-	rs81389091	-	1	-	HGNC	HGNC:3393	-	-	-	-	ENSSSCP00000060767	-	-	-	-	-	-	-
rs81389091	6:80842615-80842615	T	C	ENSSSCG00000003527	EPHB2	EPH receptor B2	3_prime_UTR_variant	ENSSSCT00000085751.1	protein_coding	16/16	-	-	-	2957	-	-	-	-	rs81389091	-	1	-	HGNC	HGNC:3393	-	-	-	-	ENSSSCP00000059882	-	-	-	-	-	-	-
rs81389092	6:80843265-80843265	A	G	ENSSSCG00000003527	EPHB2	EPH receptor B2	3_prime_UTR_variant	ENSSSCT00000003918.4	protein_coding	16/16	-	-	-	3706	-	-	-	-	rs81389092	-	1	-	HGNC	HGNC:3393	-	-	-	P1	ENSSSCP00000003828	-	-	-	-	-	-	-
rs81389092	6:80843265-80843265	A	G	ENSSSCG00000003527	EPHB2	EPH receptor B2	3_prime_UTR_variant	ENSSSCT00000028438.3	protein_coding	16/16	-	-	-	3820	-	-	-	-	rs81389092	-	1	-	HGNC	HGNC:3393	-	-	-	-	ENSSSCP00000020068	-	-	-	-	-	-	-
rs81389092	6:80843265-80843265	A	G	ENSSSCG00000003527	EPHB2	EPH receptor B2	3_prime_UTR_variant	ENSSSCT00000068010.1	protein_coding	16/16	-	-	-	3610	-	-	-	-	rs81389092	-	1	-	HGNC	HGNC:3393	-	-	-	-	ENSSSCP00000060767	-	-	-	-	-	-	-
rs81389092	6:80843265-80843265	A	G	ENSSSCG00000003527	EPHB2	EPH receptor B2	3_prime_UTR_variant	ENSSSCT00000085751.1	protein_coding	16/16	-	-	-	3607	-	-	-	-	rs81389092	-	1	-	HGNC	HGNC:3393	-	-	-	-	ENSSSCP00000059882	-	-	-	-	-	-	-
rs346223430	6:80843336-80843336	C	T	ENSSSCG00000003527	EPHB2	EPH receptor B2	3_prime_UTR_variant	ENSSSCT00000003918.4	protein_coding	16/16	-	-	-	3777	-	-	-	-	rs346223430	-	1	-	HGNC	HGNC:3393	-	-	-	P1	ENSSSCP00000003828	-	-	-	-	-	-	-
rs346223430	6:80843336-80843336	C	T	ENSSSCG00000003527	EPHB2	EPH receptor B2	3_prime_UTR_variant	ENSSSCT00000028438.3	protein_coding	16/16	-	-	-	3891	-	-	-	-	rs346223430	-	1	-	HGNC	HGNC:3393	-	-	-	-	ENSSSCP00000020068	-	-	-	-	-	-	-
rs346223430	6:80843336-80843336	C	T	ENSSSCG00000003527	EPHB2	EPH receptor B2	3_prime_UTR_variant	ENSSSCT00000068010.1	protein_coding	16/16	-	-	-	3681	-	-	-	-	rs346223430	-	1	-	HGNC	HGNC:3393	-	-	-	-	ENSSSCP00000060767	-	-	-	-	-	-	-
rs346223430	6:80843336-80843336	C	T	ENSSSCG00000003527	EPHB2	EPH receptor B2	3_prime_UTR_variant	ENSSSCT00000085751.1	protein_coding	16/16	-	-	-	3678	-	-	-	-	rs346223430	-	1	-	HGNC	HGNC:3393	-	-	-	-	ENSSSCP00000059882	-	-	-	-	-	-	-
rs325089032	6:81571496-81571496	G	A	ENSSSCG00000025440	ELOA	elongin A	missense_variant	ENSSSCT00000027579.3	protein_coding	2/11	-	-	-	216	196	66	V/I	Gta/Ata	rs325089032	-	1	-	HGNC	HGNC:11620	-	-	-	P5	ENSSSCP00000026832	tolerated(0.1)	Gene3D:1.20.930.10,Pfam:PF08711,PROSITE_profiles:PS51319,PANTHER:PTHR15141,PANTHER:PTHR15141:SF75,SMART:SM00509,Superfamily:SSF47676,CDD:cd00183	-	-	-	-	-
rs325089032	6:81571496-81571496	G	A	ENSSSCG00000025440	ELOA	elongin A	missense_variant	ENSSSCT00000081597.1	protein_coding	2/12	-	-	-	128	118	40	V/I	Gta/Ata	rs325089032	-	1	-	HGNC	HGNC:11620	-	-	-	A2	ENSSSCP00000069367	tolerated(0.1)	Gene3D:1.20.930.10,Pfam:PF08711,PROSITE_profiles:PS51319,PANTHER:PTHR15141,PANTHER:PTHR15141:SF75,SMART:SM00509,Superfamily:SSF47676,CDD:cd00183	-	-	-	-	-
rs709055765	6:82481037-82481037	T	A	ENSSSCG00000038994	CLIC4	chloride intracellular channel 4	3_prime_UTR_variant	ENSSSCT00000043589.2	protein_coding	6/7	-	-	-	2282-2283	-	-	-	-	rs709055765	-	1	-	HGNC	HGNC:13518	-	-	-	P1	ENSSSCP00000041861	-	-	-	-	-	-	-
rs709055765	6:82481037-82481037	T	A	ENSSSCG00000038994	CLIC4	chloride intracellular channel 4	3_prime_UTR_variant	ENSSSCT00000090719.1	protein_coding	5/6	-	-	-	2074-2075	-	-	-	-	rs709055765	-	1	-	HGNC	HGNC:13518	-	-	-	-	ENSSSCP00000060346	-	-	-	-	-	-	-

## Sheet: Table_S4
Table S4: Polymorphisms and genes associated to umbilical hernia in pigs annotated in the exome and transcriptome analyses
SNP name	Location	Allele (ref)	Allele (alt)	Gene	Symbol	Gene name	Consequence (transcript)
new	3:16078557-16078557	G	A	ENSSSCG00000007733	new	tRNA-yW synthesizing protein 1 homolog	synonymous_variant
rs324583382	3:16384043-16384043	C	T	ENSSSCG00000040985	KCTD7	potassium channel tetramerization domain containing 7	3_prime_UTR_variant
rs323662654	3:16384658-16384658	T	C	ENSSSCG00000040985	KCTD7	potassium channel tetramerization domain containing 7	3_prime_UTR_variant
rs332268785	3:16385727-16385727	G	A	ENSSSCG00000040985	KCTD7	potassium channel tetramerization domain containing 7	3_prime_UTR_variant
new	3:16844063-16844064	GC	-	ENSSSCG00000020808	CCT6A	Chaperonin containing TCP1 subunit 6A	3_prime_UTR_variant
new	3:16844063-16844064	GC		ENSSSCG00000007745	SUMF2	Sulfatase modifying factor 2	upstream_gene_variant
new	3:16844063-16844064	GC		ENSSSCG00000020808	CCT6A	Chaperonin containing TCP1 subunit 6A	3_prime_UTR_variant
new	3:16844063-16844064	GC		ENSSSCG00000033141			downstream_gene_variant
rs1108762720	3:16851119-16851119	A	G	ENSSSCG00000033141	new	new	upstream_gene_variant
rs1108762720	3:16851119-16851119	A	G	ENSSSCG00000018553			downstream_gene_variant
rs1108762720	3:16851119-16851119	A	G	ENSSSCG00000020808	CCT6A	Chaperonin containing TCP1 subunit 6A	synonymous_variant
rs1108762720	3:16851119-16851119	A	G	ENSSSCG00000020808	CCT6A	Chaperonin containing TCP1 subunit 6A	synonymous_variant
rs1108762720	3:16851119-16851119	A	G	ENSSSCG00000020808	CCT6A	Chaperonin containing TCP1 subunit 6A	synonymous_variant
rs341960076	3:16855237-16855237	A	C	ENSSSCG00000020808	CCT6A	Chaperonin containing TCP1 subunit 6A	synonymous_variant
rs341960076	3:16855237-16855237	A	C	ENSSSCG00000018553			upstream_gene_variant
rs323115420	3:16964045-16964045	T	A	ENSSSCG00000029029	ZNF713	zinc finger protein 713	missense_variant
rs342012840	3:16971089-16971089	T	C	ENSSSCG00000029029	ZNF713	zinc finger protein 713	5_prime_UTR_variant
rs344858642	3:17244108-17244108	C	T	ENSSSCG00000007754	ITGAM	integrin subunit alpha M	synonymous_variant
rs326942919	3:17246305-17246305	G	A	ENSSSCG00000007754	ITGAM	integrin subunit alpha M	synonymous_variant
rs327289001	3:17254444-17254444	C	T	ENSSSCG00000007754	ITGAM	integrin subunit alpha M	missense_variant
rs327947675	3:17399455-17399455	A	G	ENSSSCG00000007765	PRSS53	serine protease 53	downstream_gene_variant
rs327947675	3:17399455-17399455	A	G	ENSSSCG00000026817	ZNF646	zinc finger protein 646	synonymous_variant
rs327947675	3:17399455-17399455	A	G	ENSSSCG00000035364	VKORC1	vitamin K epoxide reductase complex subunit 1	downstream_gene_variant
rs327947675	3:17399455-17399455	A	G	ENSSSCG00000007763	BCKDK	Branched chain keto acid dehydrogenase kinase	5_prime_UTR_variant
rs337670844	3:17399477-17399477	C	T	ENSSSCG00000007765	PRSS53	serine protease 53	downstream_gene_variant
rs337670844	3:17399477-17399477	C	T	ENSSSCG00000026817	ZNF646	zinc finger protein 646	missense_variant
rs337670844	3:17399477-17399477	C	T	ENSSSCG00000035364	VKORC1	vitamin K epoxide reductase complex subunit 1	downstream_gene_variant
rs337670844	3:17399477-17399477	C	T	ENSSSCG00000007763	BCKDK	Branched chain keto acid dehydrogenase kinase	5_prime_UTR_variant
rs322669402	3:17459844-17459844	A	G	ENSSSCG00000007782	SETD1A	SET domain containing 1A, histone lysine methyltransferase	downstream_gene_variant
rs322669402	3:17459844-17459844	A	G	ENSSSCG00000032369	HSD3B7	hydroxy-delta-5-steroid dehydrogenase, 3 beta- and steroid delta-isomerase 7	3_prime_UTR_variant
rs793318116	3:17460656-17460656	C	T	ENSSSCG00000021238	STX1B	syntaxin 1B	downstream_gene_variant
rs793318116	3:17460656-17460656	C	T	ENSSSCG00000021238	STX1B	syntaxin 1B	downstream_gene_variant
rs793318116	3:17460656-17460656	C	T	ENSSSCG00000032369	HSD3B7	hydroxy-delta-5-steroid dehydrogenase, 3 beta- and steroid delta-isomerase 7	synonymous_variant
rs339276563	3:17468216-17468216	T	C	ENSSSCG00000032369	HSD3B7	hydroxy-delta-5-steroid dehydrogenase, 3 beta- and steroid delta-isomerase 7	upstream_gene_variant
rs339276563	3:17468216-17468216	T	C	ENSSSCG00000032369	HSD3B7	hydroxy-delta-5-steroid dehydrogenase, 3 beta- and steroid delta-isomerase 7	upstream_gene_variant
rs330957838	3:17468302-17468302	T	C	ENSSSCG00000007782	SETD1A	SET domain containing 1A, histone lysine methyltransferase	missense_variant
rs330957838	3:17468302-17468302	T	C	ENSSSCG00000032369	HSD3B7	hydroxy-delta-5-steroid dehydrogenase, 3 beta- and steroid delta-isomerase 7	upstream_gene_variant
rs345676220	3:17491423-17491423	G	A	ENSSSCG00000007770	ORAI3	ORAI calcium release-activated calcium modulator 3	3_prime_UTR_variant
rs345676220	3:17491423-17491423	G	A	ENSSSCG00000007782	SETD1A	SET domain containing 1A, histone lysine methyltransferase	upstream_gene_variant
rs344892486	3:17610468-17610468	T	C	ENSSSCG00000007780	ZNF629	zinc finger protein 629	5_prime_UTR_variant
rs335540465	3:17613531-17613531	T	C	ENSSSCG00000007780	ZNF629	zinc finger protein 629	synonymous_variant
new	3:17617319-17617323	CAGAA	-	ENSSSCG00000007780	ZNF629	zinc finger protein 629	3_prime_UTR_variant
new	3:17617319-17617323	CAGAA	-	ENSSSCG00000007786	RNF40	ring finger protein 40	downstream_gene_variant
rs1107804156	3:17618533-17618533	G	T	ENSSSCG00000007786	RNF40	ring finger protein 40	downstream_gene_variant
rs1107804156	3:17618533-17618533	G	T	ENSSSCG00000007780	ZNF629	zinc finger protein 629	intron_variant
rs789266896	3:17628688-17628688	T	G	ENSSSCG00000007786	RNF40	ring finger protein 40	missense_variant
rs789266896	3:17628688-17628688	T	G	ENSSSCG00000007780	ZNF629	zinc finger protein 629	3_prime_UTR_variant
rs345481021	6:80824380-80824380	T	G	ENSSSCG00000003527	EPHB2	EPH receptor B2	synonymous_variant
rs326115442	6:80824416-80824416	T	C	ENSSSCG00000003527	EPHB2	EPH receptor B2	synonymous_variant
rs327572607	6:80837841-80837841	T	C	ENSSSCG00000003527	EPHB2	EPH receptor B2	synonymous_variant
rs81389091	6:80842615-80842615	T	C	ENSSSCG00000003527	EPHB2	EPH receptor B2	3_prime_UTR_variant
rs81389092	6:80843265-80843265	A	G	ENSSSCG00000003527	EPHB2	EPH receptor B2	3_prime_UTR_variant
rs346223430	6:80843336-80843336	C	T	ENSSSCG00000003527	EPHB2	EPH receptor B2	3_prime_UTR_variant
rs325089032	6:81571496-81571496	G	A	ENSSSCG00000025440	ELOA	elongin A	missense_variant
rs331463738	12:38129509-38129509	T	C	ENSSSCG00000017690	DHRS11	Mitochondrial rRNA methyltransferase 1	3_prime_UTR_variant
rs340781986	12:38624687-38624687	G	A	ENSSSCG00000017694	ACACA	Acetyl-CoA carboxylase alpha	synonymous_variant
rs324236192	12:38624714-38624714	G	A	ENSSSCG00000017694	ACACA	Acetyl-CoA carboxylase alpha	synonymous_variant

## Sheet: Table_S5
Table S5: GO biological process enriched in the DAVID (A) and Panther (B) databases based on the candidate genes identified for umbilical hernia through the analyses of the whole exome and RNA sequencing data.
A)					B)
PANTHER GO-Slim Biological Process	GO Term	p-value			GO Term - DAVID database	GO Term	p-value
Sus scrofa					Sus scrofa
regulation of release of sequestered calcium ion into cytosol	GO:0051279	0.0106			modulation of synaptic transmission	GO:0050804	0.0344837
regulation of bone remodeling	GO:0046850	0.0158			vesicle fusion to plasma membrane	GO:0099500	0.0351479
regulation of tissue remodeling	GO:0034103	0.0158			synaptic vesicle fusion to presynaptic active zone membrane	GO:0031629	0.0351479
regulation of bone resorption	GO:0045124	0.0158			chemotaxis	GO:0006935	0.0500205
bone resorption	GO:0045453	0.0184			taxis	GO:0042330	0.0503958
platelet aggregation	GO:0070527	0.0184			plasma membrane fusion	GO:0045026	0.0522715
bone remodeling	GO:0046849	0.0184			cellular response to ketone	GO:1901655	0.05952
central nervous system neuron differentiation	GO:0021953	0.0184			positive regulation of cellular component organization	GO:0051130	0.0715998
regulation of cell junction assembly	GO:1901888	0.000711			negative regulation of developmental process	GO:0051093	0.0833558
release of sequestered calcium ion into cytosol	GO:0051209	0.0236			response to ketone	GO:1901654	0.0879825
mitotic cytokinesis	GO:0000281	0.00115			vesicle docking	GO:0048278	0.0995948
cortical actin cytoskeleton organization	GO:0030866	0.00115			Homo sapiens
osteoclast differentiation	GO:0030316	0.0262			muscle system process	GO:0003012	0.00110377
negative regulation of sequestering of calcium ion	GO:0051283	0.0262			muscle contraction	GO:0006936	0.00270552
regulation of sequestering of calcium ion	GO:0051282	0.0262			actin-myosin filament sliding	GO:0033275	0.00548412
sequestering of calcium ion	GO:0051208	0.0262			muscle filament sliding	GO:0030049	0.00548412
platelet activation	GO:0030168	0.0288			actin filament-based movement	GO:0030048	0.00672033
homotypic cell-cell adhesion	GO:0034109	0.0288			movement of cell or subcellular component	GO:0006928	0.0127932
neurotransmitter receptor transport to postsynaptic membrane	GO:0098969	0.0288			regulation of synapse structure or activity	GO:0050803	0.0317832
tissue remodeling	GO:0048771	0.0288			actin-mediated cell contraction	GO:0070252	0.0344436
peptidyl-threonine phosphorylation	GO:0018107	0.002			vesicle fusion to plasma membrane	GO:0099500	0.0344712
cytoskeleton-dependent cytokinesis	GO:0061640	0.00014			synaptic vesicle fusion to presynaptic active zone membrane	GO:0031629	0.0344712
peptidyl-tyrosine dephosphorylation	GO:0035335	0.0365			modulation of synaptic transmission	GO:0050804	0.0481789
cortical cytoskeleton organization	GO:0030865	0.00306			small molecule metabolic process	GO:0044281	0.0524312
glucose homeostasis	GO:0042593	0.0416			chemotaxis	GO:0006935	0.0767644
protein O-linked glycosylation	GO:0006493	0.0442			taxis	GO:0042330	0.0771631
tissue homeostasis	GO:0001894	0.0442			plasma membrane fusion	GO:0045026	0.0786276
cytokinesis	GO:0000910	0.000422
hemostasis	GO:0007599	0.0493
blood coagulation	GO:0007596	0.0493
calcium ion transmembrane import into cytosol	GO:0097553	0.0493
membrane fission	GO:0090148	0.000629
actomyosin structure organization	GO:0031032	0.00583
cell division	GO:0051301	0.000721
embryonic morphogenesis	GO:0048598	0.00781
Rho protein signal transduction	GO:0007266	0.00812
Ras protein signal transduction	GO:0007265	0.0192
protein folding	GO:0006457	0.0224
embryo development	GO:0009790	0.0239
cell junction assembly	GO:0034329	0.0244
small GTPase mediated signal transduction	GO:0007264	0.0254
calcium ion transport	GO:0006816	0.0285
vesicle fusion to plasma membrane	GO:0099500	0.0381
exocytic process	GO:0140029	0.0381
exocytosis	GO:0006887	0.0381
divalent metal ion transport	GO:0070838	0.0442
divalent inorganic cation transport	GO:0072511	0.0442
actin cytoskeleton organization	GO:0030036	0.00667
actin filament-based process	GO:0030029	0.00752
peptidyl-amino acid modification	GO:0018193	0.0164
organelle localization	GO:0051640	0.0383
membrane organization	GO:0061024	0.0108
Homo sapiens
regulation of release of sequestered calcium ion into cytosol	GO:0051279	0.0114
regulation of bone remodeling	GO:0046850	0.017
regulation of tissue remodeling	GO:0034103	0.017
regulation of bone resorption	GO:0045124	0.017
bone resorption	GO:0045453	0.0198
bone remodeling	GO:0046849	0.0198
central nervous system neuron differentiation	GO:0021953	0.0198
platelet aggregation	GO:0070527	0.0226
osteoclast differentiation	GO:0030316	0.0282
neurotransmitter receptor transport to postsynaptic membrane	GO:0098969	0.0282
tissue remodeling	GO:0048771	0.0282
platelet activation	GO:0030168	0.031
homotypic cell-cell adhesion	GO:0034109	0.031
release of sequestered calcium ion into cytosol	GO:0051209	0.031
maturation of LSU-rRNA from tricistronic rRNA transcript	GO:0000463)	0.0338
negative regulation of sequestering of calcium ion	GO:0051283	0.0338
regulation of cell junction assembly	GO:1901888	0.0338
regulation of sequestering of calcium ion	GO:0051282	0.0365
sequestering of calcium ion	GO:0051208	0.0365
tissue homeostasis	GO:0001894	0.0393
mitotic cytokinesis	GO:0000281	0.042
peptidyl-tyrosine dephosphorylation	GO:0035335	0.042
extrinsic apoptotic signaling pathway via death domain receptors	GO:0008625	0.0448
glucose homeostasis	GO:0042593	0.0448
cortical actin cytoskeleton organization	GO:0030866	0.0448
protein O-linked glycosylation	GO:0006493	0.0475
cytoskeleton-dependent cytokinesis	GO:0061640	0.00449
cytokinesis	GO:0000910	0.00971
membrane fission	GO:0090148	0.0128
cell division	GO:0051301	0.014
protein folding	GO:0006457	0.0268
calcium ion transport	GO:0006816	0.0296
vesicle fusion to plasma membrane	GO:0099500	0.0448
exocytic process	GO:0140029	0.0448
exocytosis	GO:0006887	0.0448
divalent metal ion transport	GO:0070838	0.0483
divalent inorganic cation transport	GO:0072511	0.0483
actin cytoskeleton organization	GO:0030036	0.0424
actin filament-based process	GO:0030029	0.0472
organelle localization	GO:0051640	0.048

## Sheet: Figure_S1
Figure S1: Electropherogram of all five variants chosen to be validated with Sanger methodology
